# Supplementary material for: SLC-0111, an inhibitor of carbonic anhydrase IX, attenuates hepatoblastoma cell viability and migration
Source: Front Oncol. 2023 Jan 26;13:1118268. doi: 10.3389/fonc.2023.1118268 (PMC9909558; doi:10.3389/fonc.2023.1118268)
Supplement: Supplementary file 3 [file Table_1.xlsx]

## Sheet: Hypoxia vs Normoxia
Gene SYMBOL	logFC	Adj.p-value			N of genes
AL355483.2	-4.61784	0.00703133979194056		Upregulated	2155
RNU6-260P	-4.28991	0.0432473549495129		Downregulated	721
AP006285.1	-4.21725	0.0476673889108569
RFX6	-4.15129	0.0499488144650579
ACOT12	-3.66862	0.00104218497894667
ADRA2A	-3.5233	2.12336001336294e-05
AC109992.2	-3.29495	0.00458966269267902
RPL23AP95	-3.2892	0.010019499834272
HS6ST1P1	-3.28771	0.00480945158943082
AL355483.3	-3.28546	6.56847345245691e-06
AL162274.3	-3.23037	0.00092542867409307
AL034374.1	-3.14882	0.0159280884579178
RNU6-597P	-3.13618	0.0109100466155225
AC010198.2	-3.12501	0.0432273620974769
HAS3	-3.1027	2.15664962921514e-53
AC019181.1	-3.07365	0.0239579720634656
ARX	-2.99734	0.00476064588529125
RPTN	-2.93917	0.0357157822622136
MT-TH	-2.86851	0.0354252594769626
PCA3	-2.83972	1.8887119146312e-08
AC131097.2	-2.81645	1.23164387844492e-07
AC092941.1	-2.7891	0.000135482035266199
SNORD111B	-2.77843	0.00211454197264641
AL513327.2	-2.74489	0.0463625956184757
CRYZL2P	-2.7008	0.0193261371475846
AL136164.4	-2.63783	1.14755044203662e-09
MIR4512	-2.6096	9.31920646713566e-05
MIR6075	-2.59296	0.034382106857671
AL356056.1	-2.58911	6.60036152380171e-05
LINC00942	-2.55026	0.0212059789571299
HSD3BP4	-2.54159	1.39384174457916e-22
AC125611.1	-2.54059	0.0439911294172617
AL121906.1	-2.48827	0.0416680666949561
AL357752.1	-2.48806	0.0283308795574131
KIF25-AS1	-2.48	2.57412687542553e-15
AC087632.1	-2.47792	0.0304771110508648
TSGA10IP	-2.47235	0.0021016393974792
EPB41L3	-2.41835	1.69753262922574e-55
HOTAIRM1	-2.40496	4.6665507960566e-24
AC020928.1	-2.37667	0.0314173989575587
RNF225	-2.36578	0.0413366344464345
AL365222.1	-2.36345	0.0385318403398159
AC024937.2	-2.34351	0.0277597751063255
AC107068.2	-2.33553	0.0193351108892424
SNORD99	-2.33215	0.00535310813962846
CST7	-2.3239	1.96555160993816e-06
HOXA1	-2.32046	1.56271625045167e-40
NDUFS5P1	-2.304	0.0210944348582767
PTGES2-AS1	-2.2983	0.0131057701640977
AC009137.2	-2.26257	0.0152104086883328
IGHV3-22	-2.23675	2.74996476747548e-16
AC009560.1	-2.2039	1.37268309438379e-08
MIR4482	-2.15153	0.00667490580219003
TXNIP	-2.15021	7.83552734571744e-05
SNORD14E	-2.12424	0.00305836360324992
ATG12P2	-2.12415	0.002949432630023
AC005224.3	-2.10525	4.05010469284211e-10
PINCR	-2.09578	0.000431322046027594
AC037198.1	-2.09444	0.000145061754175414
CD8B	-2.09211	1.7561370152411e-18
SGK1	-2.0744	9.6465653601449e-77
FSIP1	-2.06971	5.89145728569894e-05
AL662797.1	-2.05678	0.0203398739939214
THBS1	-2.05243	1.03622643048045e-120
MTND2P28	-2.0411	1.45657890820052e-24
GPAM	-2.04091	1.79598909701827e-117
GSTA6P	-2.03473	0.0201007320647056
AL138686.1	-2.03294	3.74671843858028e-05
RPS16P5	-2.02645	0.00035429972611244
SMIM31	-2.02346	0.0303821870453655
MTCO3P12	-2.02298	0.0069665486949072
RN7SKP173	-2.0188	0.000405890909323119
AC009019.1	-2.01548	0.0147701889270241
AC019197.1	-2.01363	4.69557599449162e-06
FDPSP3	-2.01303	0.0150387044534145
ATP13A4	-2.00635	1.44071578641855e-10
AC138123.1	-1.99446	0.00751457684895548
AC011466.2	-1.96523	0.00626038953810699
ELOVL4	-1.95725	0.000656032982278959
LIN28B	-1.95668	2.31585581111451e-07
RN7SL472P	-1.95358	0.0329226949163405
LINC01754	-1.94088	0.0337306831734305
STAB2	-1.94047	4.57813865784958e-06
SOX18	-1.90919	2.76468486490479e-34
PTGDR2	-1.90916	0.0014562958978384
ZNF467	-1.90704	1.28635921906861e-16
ERN2	-1.90068	0.00659765039262876
AL121992.1	-1.88786	0.0336400962013329
AC005840.2	-1.88345	0.00107771647455905
USP2-AS1	-1.8828	0.00150916712857866
HSD17B2	-1.8812	7.36518456519352e-110
CD4	-1.8724	8.69544178890802e-40
HS6ST3	-1.85766	0.00822551848694798
ELF5	-1.85372	0.000497731426822613
RND2	-1.83924	1.47625646708423e-31
AL450344.3	-1.83527	0.0425926387378604
AC008498.2	-1.82823	0.00334046378536547
AKR1B10	-1.82296	0.00300644503340457
PLPPR1	-1.79015	1.2692365885005e-14
OAS2	-1.78977	0.0466161174670082
SYP	-1.78649	0.00199288008307353
NR4A2	-1.78584	0.00817051474691393
AC099328.1	-1.78331	0.0405285540385156
PPARGC1B	-1.76862	2.97916102603393e-41
AC022497.1	-1.76413	0.00672270299304959
SLC38A11	-1.7446	1.2418253376998e-08
HSPA8P5	-1.72741	0.0366944571642558
APOH	-1.72364	9.67700089977406e-58
AC136624.1	-1.72014	0.0330109173242281
EIF1P6	-1.71429	0.00339791690407194
AC011773.1	-1.71217	0.0262895926239065
GRPR	-1.70686	0.0100663168608574
MT-ND2	-1.70592	5.32739287942719e-17
AF146191.1	-1.69899	0.0430136670328916
AL022069.1	-1.69763	0.011542701912787
RPS27AP13	-1.68932	0.031688942454762
BANF2	-1.6876	3.26294439370713e-05
AC097658.2	-1.68156	0.0026154146902187
LCE2B	-1.68091	0.0311137420325686
RPL7AP2	-1.67792	0.0204965022339309
CDRT15P1	-1.67659	0.0339027967526662
FAM27E3	-1.6651	0.00576588529807174
FGL1	-1.66503	0.000499711432683696
ADAM23	-1.66328	9.44522777800314e-85
RN7SKP283	-1.66086	0.0111556046278245
OSR1	-1.65867	6.63880413650443e-56
AL136164.3	-1.64987	5.85942409611446e-07
PLPP1	-1.649	4.90862941098568e-59
LINC00472	-1.64127	2.34720978148275e-10
C22orf15	-1.63764	0.0393016388228812
ZNF878	-1.63142	0.000305804107273384
TMEM110-MUSTN1	-1.62944	0.00175389326751955
AL451062.1	-1.60526	0.046154014440773
DKK1	-1.60428	3.25395643539955e-14
AC010480.1	-1.59522	1.57271277405992e-07
AL031280.1	-1.59445	0.0199657932954678
ALB	-1.59091	2.93402830959217e-76
LINC00634	-1.58251	0.0397628425268333
CTAGE7P	-1.58178	0.0230985143429606
KCNB1	-1.57775	0.00330635746969966
AC111200.2	-1.57563	0.0226440143703103
AC126615.2	-1.57317	0.0225730761762103
TENT5C	-1.56918	3.98843828342265e-37
GJA5	-1.5691	3.26821782570987e-05
SMC1B	-1.568	0.000130923683212149
ZGLP1	-1.55838	0.0280264671111733
RIOX1	-1.55813	0.0374240548693584
AL161742.1	-1.55204	0.0187047450823429
LINC02038	-1.5482	1.39501261164395e-15
FGG	-1.54027	1.22947667781151e-106
MIR635	-1.54004	7.62666700338195e-07
RCC2P6	-1.537	0.000320197678690456
CD34	-1.53414	0.0159954734316717
AC020763.1	-1.53342	0.0254162183568076
HORMAD2	-1.53218	1.3242451532775e-08
SEMA3A	-1.53149	3.76239405326375e-49
SERF1A	-1.53131	0.0306638970670019
PLP2	-1.52978	0.0190128901557732
OXCT1	-1.52747	0.0011549847738708
AC053527.1	-1.52358	0.000331493107724406
MIR122HG	-1.5231	0.000331809462579493
AC093484.4	-1.51207	4.03509532955114e-06
AC022211.3	-1.50964	0.0196322521948964
FZD8	-1.50739	0.00496389659178607
MT-CO3	-1.50484	7.63262445707167e-21
AC104651.1	-1.50372	0.00205382439163624
AL590326.1	-1.4976	0.0467146389978242
TRIM67	-1.49629	1.12806025287347e-05
AL590103.1	-1.49215	0.0441411109567749
PGAM1P11	-1.48652	0.00647213820721935
RGCC	-1.48312	1.83443946424011e-74
FGF22	-1.48306	0.0071576237319465
LANCL1-AS1	-1.47519	2.8919867024734e-08
FAM83E	-1.47226	0.000168306341796569
SOBP	-1.46978	2.23837012121922e-51
PIK3R3	-1.4695	3.38100124308781e-11
AC244093.1	-1.46948	0.00671998771822106
SNRPGP15	-1.46607	0.00565133360279382
HSD17B8	-1.45549	0.00409856803620442
AC007552.1	-1.45374	0.0154490879839979
HS3ST3B1	-1.45258	3.6691662707324e-56
ITIH2	-1.45138	1.73292392537894e-93
CFTR	-1.44986	1.94903898068666e-56
FBXW12	-1.44719	0.000838262389413153
AC024884.1	-1.44478	0.0469641042763436
AC126615.1	-1.43821	0.0127440831233128
AL139099.2	-1.43753	0.0414540491259401
FKBP4	-1.43454	1.02464412250412e-63
LINC01909	-1.43055	0.000190379736038725
CHRNA5	-1.42841	0.000467873498735539
BTN3A1	-1.42832	0.00774491632854325
SDF2L1	-1.42719	1.77369345775962e-24
AC068389.1	-1.42567	0.00205285840511199
AL391095.1	-1.42422	0.000298070757976284
MYB	-1.42295	7.63591207508253e-17
MT-ND3	-1.42177	3.71754713959737e-21
COX7A2P1	-1.4217	0.00603875506221442
CYBA	-1.41613	0.0106405060531057
MAT2A	-1.41166	7.72376640310392e-18
AC247036.1	-1.41076	0.00143236567064828
ZSCAN12P1	-1.40912	7.95892818213131e-08
NQO1	-1.40824	1.64545233989717e-11
NBL1	-1.40044	1.04018643869435e-50
SERF1B	-1.39626	0.00685530015717036
TSHZ3	-1.39506	0.038029157874815
BEX5	-1.3944	0.00431802049304219
CCDC86	-1.39347	5.31161523259872e-35
AC005224.4	-1.39289	7.51643312702167e-14
AL136528.2	-1.38622	0.035087917865222
CACTIN-AS1	-1.38533	0.0250280991568615
PRKAR1A	-1.38259	2.90356414061501e-91
SSUH2	-1.37644	1.06210766704084e-25
RASGEF1A	-1.37422	0.000604373765332227
AC106820.2	-1.37295	0.00590624216792715
HM13-IT1	-1.37051	0.000941650269753273
SLC7A14	-1.36742	0.00811657027928478
SNHG9	-1.36441	9.2301871937776e-05
DOC2B	-1.35803	0.0106576836600146
AMH	-1.35803	5.16046657470371e-05
AC067930.5	-1.35444	0.0002536366905903
ASS1P2	-1.3534	0.0383302263435278
GSTM3	-1.35123	2.45042045979285e-06
UBE2V2P3	-1.34759	0.0183285620324297
AP000266.1	-1.34612	0.0309487141391525
AL136304.1	-1.33907	0.0278366339900945
DSEL	-1.3385	1.29689605371254e-13
DEPP1	-1.32546	5.3578868960208e-27
AL024474.2	-1.32347	0.0120418738417384
BEND3	-1.32196	1.66655094525572e-18
AP000640.2	-1.32183	0.0174293376126245
TECTB	-1.31668	0.0150781968482632
AC036108.3	-1.31432	0.0426020469566087
TRIM26	-1.31123	4.02011028288285e-39
PHLDA2	-1.31119	5.52748771434895e-24
AC090673.1	-1.30741	1.38296858541306e-16
CLDN5	-1.30145	0.0419384436605629
CD22	-1.29972	0.0288928342148466
ENDOU	-1.29951	0.0245542842163687
SLC10A4	-1.29621	0.026864035626875
CPT1B	-1.29459	0.0215765472013045
MIR3682	-1.29193	0.0410357285164574
LINC01482	-1.29159	4.36883287258036e-05
GLUD2	-1.29121	7.3253584688547e-07
TRIM50	-1.28393	1.57253140853481e-05
AC092142.1	-1.28241	0.00209294389309181
MPV17L2	-1.28136	1.79231135996719e-24
ZNF815P	-1.27929	1.59207422377016e-05
CD3EAP	-1.27848	7.37575869745667e-10
AC023908.3	-1.27722	0.00207716221761451
DGKZP1	-1.27563	0.0447738936393507
KCNS3	-1.27544	3.25690125986369e-07
CACHD1	-1.27368	2.81795215150523e-67
HSPH1	-1.27362	4.21487734888942e-63
SLC30A3	-1.27164	2.60732442163184e-19
CASTOR1	-1.27018	0.0484742944734469
RRS1	-1.2685	2.18663015305747e-22
MIR200CHG	-1.26818	0.00218185183866297
NOP16	-1.26732	1.80470900708472e-21
MIR608	-1.26514	0.0167426476217388
AC022398.1	-1.26467	0.00315018301642166
FBXO30	-1.26396	1.17026428953079e-47
TMEM231	-1.26259	0.0467399706352396
TGFB3	-1.2595	4.66246402054563e-21
MTATP6P1	-1.25598	6.94918457300567e-16
GALR2	-1.2559	0.0277017527498192
KBTBD8	-1.25569	4.48035494100495e-13
ARHGEF3	-1.25428	2.41647046076818e-31
NPTX1	-1.25182	3.09900345518877e-16
AC087623.2	-1.24798	0.0440530437722567
MT-ATP6	-1.24542	4.12051794583026e-14
ARRDC3-AS1	-1.24497	0.0194192730587219
RASSF6	-1.24466	6.60568991365183e-08
AC139100.2	-1.24394	0.0212059789571299
AC010531.4	-1.23799	0.0413935751616668
AC116407.1	-1.23622	0.013588351049626
AL590617.2	-1.23079	8.41273513904943e-07
CRELD2	-1.22969	2.13213651361559e-17
SRRM5	-1.22779	0.028850565347793
AC023389.2	-1.22718	0.0257931052740856
AC097634.1	-1.22401	0.00252112244171472
AL356056.2	-1.22306	0.0170768233781881
ARSG	-1.22158	3.58155290437956e-07
UBE2Q1-AS1	-1.22149	0.0136582331137988
ARHGAP23	-1.21798	1.28232271052175e-12
WIPI1	-1.21457	1.56079544146963e-29
RNU1-70P	-1.21452	9.63783855631015e-16
SCLY	-1.21106	1.30300310173827e-10
IGHV3-19	-1.21088	0.00783569350483981
FGA	-1.21087	4.23731829933338e-67
FAM19A4	-1.21039	3.05944815340085e-08
CU634019.6	-1.20717	0.0105109234758504
AC006122.1	-1.20491	0.0375206530766186
GSTA1	-1.20469	1.08441583641696e-24
BCYRN1	-1.20175	1.12112509272804e-07
FAM86C1	-1.19871	1.36184028779252e-11
RFLNB	-1.19265	0.000715192252255559
COL5A2	-1.1919	1.17928714934544e-39
GDF11	-1.19118	4.9033158192353e-36
AC010731.2	-1.18916	0.0284761084047778
AP000941.1	-1.18868	0.00624082266677588
LINC01137	-1.188	0.0135195730525153
SH2D5	-1.18692	8.39689544689535e-07
BCRP3	-1.18379	0.034570515888405
CPB2	-1.18349	1.53021940480283e-35
PAX9	-1.1803	7.62490063789258e-05
KRT18P15	-1.17623	0.00549322045314065
CENPS	-1.1753	0.00105989971303997
RENBP	-1.17421	1.03685486821683e-11
AL355338.1	-1.17402	1.704956541364e-11
GINS3	-1.16964	2.99914728806164e-14
AC019068.1	-1.16941	0.0148180196400017
VAMP1	-1.16702	3.12189649468148e-09
ITIH1	-1.16591	1.3828823572334e-35
PDCD1	-1.16297	0.00127330652822627
MMP16	-1.16151	0.00108048663529656
IGLV1-51	-1.15514	0.0178086067420462
AC107464.2	-1.15394	0.00664751797501482
TONSL-AS1	-1.15344	0.0129352526118149
AC090826.1	-1.15316	0.0310147665838065
RRP9	-1.15312	3.93384646418575e-19
MIR17HG	-1.15234	9.36069534874681e-10
RDH10	-1.14935	5.35258274143589e-22
LARGE2	-1.14898	6.38486209065622e-28
AC023421.1	-1.14821	0.0188770762188176
RDH10-AS1	-1.1477	0.00345651020721731
GAS2	-1.14731	2.453862960233e-20
STUM	-1.14714	1.35472402480449e-21
ZNF513	-1.14629	1.44871167251639e-06
ALS2CR12	-1.14378	0.0236480394479593
FOXC1	-1.14364	1.66633378546537e-29
AP001442.1	-1.14206	0.0404470078529608
SLC43A1	-1.14035	1.13733276368559e-41
NFIA	-1.1387	2.42128636675221e-18
CHRDL2	-1.1382	2.73119596070178e-08
DKK3	-1.13817	3.319306905081e-41
LANCL1	-1.1369	1.39942694371509e-45
MT-ATP8	-1.13533	1.78144052972889e-09
URB2	-1.13464	1.75659120836185e-21
SNORD69	-1.13444	0.0333125666307464
SLC2A2	-1.13239	9.77850017553727e-43
SMARCD3	-1.13121	6.98147898485243e-19
TIGAR	-1.12676	3.51607305702709e-09
HP	-1.12646	1.01557722128599e-46
MT-CO2	-1.12414	5.59643618227638e-19
CHCHD10	-1.12248	6.36479599947032e-22
FAM43B	-1.11977	5.27595771843356e-14
MRM1	-1.11697	1.62995532454218e-10
SNX25P1	-1.11552	0.0170850268900138
LRMP	-1.11529	8.50979446073703e-19
LEMD1	-1.1118	0.00545759332591508
HYKK	-1.10833	0.000522434060059145
ST7-OT4	-1.1074	0.0115822364625234
AC010542.5	-1.1042	0.0458044498198235
AC007405.1	-1.10242	3.97739886228609e-08
SNHG4	-1.10177	4.0696213640709e-13
MIR25	-1.10093	0.000196750055990906
AC018552.3	-1.10083	0.00566607529825405
AC007906.2	-1.09982	1.13486101147768e-07
AL445524.1	-1.09839	3.72233988053982e-13
AP1S3	-1.09798	2.25606615372506e-22
CYP3A7	-1.0976	0.00441918998044513
AL354861.3	-1.09588	0.000838384971222899
RCL1	-1.0956	3.01628625854044e-27
Z82243.1	-1.09509	0.0102544510900399
KLK7	-1.0917	0.042818898046923
CAND2	-1.09105	0.0207758903153143
CACNA2D1	-1.09029	0.0386611002251386
MAP6D1	-1.08878	0.0222930520031369
AL391825.1	-1.08766	0.0262736598959048
C8A	-1.0875	0.0130668000089987
IGDCC3	-1.08567	5.57786469855408e-22
B3GALT4	-1.08545	0.0107284878954662
ABCB5	-1.08495	4.00450242404568e-05
LINC00665	-1.08444	1.02218468232935e-15
BICDL1	-1.08401	1.76129057002295e-14
SLC45A4	-1.08302	7.84298515773782e-19
AC010719.1	-1.08017	0.0331065160926737
AC097639.1	-1.08	3.74746357029272e-06
FILIP1L	-1.07938	3.00400269987458e-44
PLA1A	-1.07935	0.0374085820261004
FGD6	-1.07803	3.28179868373067e-47
MROH6	-1.07284	7.31575648645551e-07
PRSS12	-1.07274	0.0249593767138781
MIR22HG	-1.07238	6.93340033629824e-15
CRYBG1	-1.06815	9.47066032781047e-31
EEF2KMT	-1.0681	8.34823064042408e-11
SNORA71B	-1.06806	0.00342546686709427
SNORD83A	-1.06284	0.0215134595538539
GPR162	-1.05777	3.36753825950904e-17
CPS1-IT1	-1.05509	0.0399490314826119
AL034550.1	-1.05461	2.94338648052906e-06
PPP1R26P1	-1.05369	0.0290733534060293
POLR3K	-1.05184	1.79054395346543e-12
AC073592.6	-1.05099	0.0218228274242183
LYSMD4	-1.05068	9.50115340480188e-07
AC087501.4	-1.04538	0.00277122560212743
RAMP1	-1.04397	1.38724529755824e-36
AC025265.1	-1.04297	0.00514769767950138
PCDH1	-1.04276	1.28336064193457e-11
BHMT2	-1.04275	6.90354706182217e-11
LRRC8B	-1.04193	7.79879792642277e-12
GRB14	-1.03952	1.35945192801634e-12
FOXA1	-1.03948	5.80904561535614e-38
SNORA33	-1.03896	0.00721804554520425
CYP4F60P	-1.03762	0.000915856423237775
FARSA-AS1	-1.03594	0.0464317517047676
TOR3A	-1.03473	4.14946269695907e-33
COBLL1	-1.03471	4.68839150627701e-38
PHACTR2-AS1	-1.03451	0.00198125744916636
TMEM138	-1.03416	9.75822650085924e-25
CYB5B	-1.03147	1.40523257126041e-47
SKAP2	-1.03055	4.83698989179705e-39
AC067930.6	-1.02945	0.000132987486806962
RPS6KA3	-1.02928	1.30012022005775e-50
AC090673.2	-1.02745	0.0460392561590696
SLC14A2	-1.02661	0.0165116687013949
CSF1	-1.02248	3.30174602514738e-17
AL161421.1	-1.01834	0.0253894830084509
SNORD12B	-1.01834	0.000888286700420443
POP1	-1.01713	7.37474197891331e-20
PIWIL3	-1.01653	0.0321380613146324
GJB2	-1.01639	3.23929947686501e-07
THEMIS2	-1.01502	0.00271485387491696
AMDHD1	-1.01434	7.50883229999712e-26
LPCAT3	-1.01364	1.12767420175076e-32
TMEM147-AS1	-1.01298	1.51200770860273e-05
RRP7A	-1.01186	1.13424245616418e-40
SPCS2P4	-1.01146	0.0094073824545688
LYNX1	-1.01101	1.44686955566052e-08
AC090844.2	-1.01089	0.00586190342194952
AP000944.2	-1.01081	0.0405387815012664
NMRK2	-1.00921	0.00628945403983851
AL954705.1	-1.00678	0.0219072744880076
ADGRL2	-1.00676	0.0205558693130947
GAD1	-1.0055	1.36105807249128e-07
ARHGDIA	-1.0018	2.1594759509968e-36
CYP3A43	-0.999854	0.0445184102324049
RANBP3L	-0.999558	3.99743638627033e-05
PPRC1	-0.996828	3.41530683394838e-19
GPATCH4	-0.995756	2.54670180011255e-26
AC092279.1	-0.994986	3.70786081357402e-09
SPR	-0.993788	1.20952509463833e-21
ZNF239	-0.99155	1.42470089738665e-06
AL109918.1	-0.990614	2.27669466755615e-12
RGMB	-0.990396	5.07761196360278e-05
NDUFAF2	-0.990059	1.59214546297038e-11
G6PD	-0.98951	3.36298339900038e-21
CCDC137	-0.988697	1.39785999083201e-17
PRSS1	-0.985031	0.0407260324980799
UPB1	-0.984753	4.55882801894927e-13
DPP9-AS1	-0.983672	0.0262897661384764
FDXR	-0.98341	3.04360553473856e-31
MANF	-0.982622	6.4930197349451e-17
SMIM1	-0.982285	5.79798195847747e-09
DNAJA1	-0.981553	2.06699976051818e-19
DRAM1	-0.97945	3.61670214241249e-34
MT-CYB	-0.979129	2.44971979932757e-19
SDC1	-0.978794	4.06883363596091e-20
PLEKHO2	-0.978255	0.0013825969811573
MON1A	-0.977045	1.52119769091134e-09
MTERF2	-0.975464	1.12999070547178e-11
AC008957.1	-0.975075	4.42895875374052e-05
ARMC7	-0.974637	1.05432473470954e-16
VSTM5	-0.974289	0.00489954066935137
HTR1D	-0.972555	1.27438021345338e-30
HRAT92	-0.972384	0.00189494156743238
PVRIG	-0.971441	0.00464976225642178
S1PR3	-0.969952	4.88231774364024e-28
AMZ1	-0.969134	0.000108166067739551
SGK494	-0.967983	5.34511908388178e-05
HSD11B2	-0.967926	3.33879164955305e-05
NFKBIZ	-0.965568	2.17219417553667e-16
SPART-AS1	-0.965517	0.031537229398242
CABYR	-0.962729	0.000529895758680824
AC120042.1	-0.962283	0.0171176178566177
MT-ND5	-0.962183	2.8467704212356e-18
AL449283.1	-0.961072	0.00880331163742213
LINC01278	-0.960632	4.64320700059451e-12
MPC1	-0.960516	9.38781947947244e-14
AKR1C1	-0.960082	0.000828573383508592
NXT1	-0.959936	7.00347507944247e-17
ZC3HAV1	-0.959847	9.31870643096154e-23
ZNF485	-0.958638	0.000135407455007032
GNB3	-0.958628	0.00137135159267416
SNHG10	-0.956151	1.45046276044604e-06
EIF5A2	-0.954651	6.19512326664308e-10
SRPRB	-0.951315	4.51501901451371e-27
ATF5	-0.951138	2.86904448861789e-14
ZNF704	-0.949044	9.13641905830551e-22
NCCRP1	-0.949008	0.0122385574065433
PAH	-0.947419	8.94003485464392e-44
RPL36A	-0.946928	8.0871541638886e-05
GLUL	-0.946747	9.50079316282865e-43
SNHG3	-0.943478	1.60668749978114e-17
HYOU1	-0.943178	1.63993113394537e-30
ELOVL5	-0.942607	4.07651701235001e-35
SYT15	-0.941178	0.000704140596515415
SRM	-0.9408	2.14765878257664e-15
RASAL1	-0.937837	0.000891914242530388
NME2	-0.935873	0.000610112754708647
AC110285.6	-0.935651	0.0257676205713115
ISM1-AS1	-0.934846	0.000473014016854525
TTLL12	-0.933841	3.58329264174977e-11
POLR3H	-0.933334	3.73923378779744e-16
ADAP2	-0.932959	4.25310543764003e-19
MSTO1	-0.932134	3.22431547747524e-10
FTCD-AS1	-0.932113	0.00247668257782991
SRXN1	-0.931946	0.00178156748872546
AC087741.1	-0.931824	0.02382024418163
NOL12	-0.931668	4.73744322966512e-05
UPK3B	-0.931604	0.0284221809720865
ZNF587B	-0.929115	1.93948462603697e-20
RPP40	-0.927469	2.59096492030871e-08
RF01241	-0.9257	0.0494682842163943
GLUD1	-0.925547	5.68517519461124e-41
BYSL	-0.923042	1.77212625084614e-19
LRRC8C	-0.922374	0.00664751797501482
ATP1B3	-0.9223	2.15104171507724e-32
FGB	-0.921914	2.95385481271987e-37
SRARP	-0.921296	0.000100764053202984
WDR4	-0.921197	1.47358613150222e-24
TWNK	-0.920846	1.51043697924213e-10
AC107308.1	-0.920136	0.00948284725698827
GART	-0.919703	4.21865548200309e-15
AC012615.4	-0.91961	0.031979478125089
AC005329.1	-0.917077	8.71574712311112e-07
AL359504.2	-0.916573	0.0325031220063583
SLC16A10	-0.916558	3.41978857524876e-29
FAM241A	-0.916516	6.19480521474083e-12
AL135999.3	-0.915544	0.00334009481306143
AC105285.1	-0.914637	0.00144348526063134
AP003555.2	-0.912426	0.00257877567122505
NOL6	-0.911029	8.61766657879784e-21
AL050320.1	-0.911026	0.00123760448862265
MARS2	-0.9108	8.18489758861964e-16
AC007038.1	-0.91059	0.0290026878205778
MID1IP1	-0.910565	5.34327336550409e-08
DNAJC3-DT	-0.910513	0.000378147213245591
AC008897.3	-0.909254	0.029798779325815
NAT8L	-0.909091	5.24735236302778e-17
EML2	-0.909027	0.00044801043898185
SMAD1	-0.907219	4.53521042509135e-10
FOXP1-IT1	-0.907207	8.43999410221984e-06
FAM86B3P	-0.906673	0.006864814545298
JADE2	-0.906112	1.17985549554801e-23
ST20-AS1	-0.904881	0.000232720659679194
AC079684.1	-0.904436	0.030177551599576
AMACR	-0.904424	3.50115413526045e-15
SLC48A1	-0.90417	3.8287828841029e-24
AOC2	-0.904127	0.00801883515067974
ARRDC1-AS1	-0.903467	2.1038792191233e-10
RXYLT1	-0.903386	1.404627481707e-08
FICD	-0.90283	2.24859821366032e-09
EDNRA	-0.901851	0.000775312522316568
NAPRT	-0.901713	5.03750325365696e-07
GNG13	-0.899841	0.0103615153810919
AL731569.1	-0.899366	0.00194918864295982
MAN1C1	-0.899283	4.20201337536996e-14
CHAC2	-0.898358	5.99482153595835e-07
TIMM8A	-0.898206	1.78308179711555e-16
NDUFAF8	-0.897646	5.10346552760476e-14
C5	-0.897463	6.4299414125085e-21
TRMT12	-0.897053	3.34858238764432e-07
SNX21	-0.896309	5.04940042794189e-13
SOX9	-0.894369	2.50587365640118e-15
MOCS1	-0.894107	1.02850551719215e-31
ZNF77	-0.89219	1.13954705955972e-08
DCLK2	-0.890393	1.63234198990599e-21
AKAP12	-0.889966	5.50584591898514e-27
SSTR1	-0.889043	5.48870693699242e-06
MAP1A	-0.887464	3.54082862011644e-05
PXK	-0.887225	1.21965813819538e-13
MT-ND4L	-0.886681	1.11727774279405e-26
ATP10D	-0.886287	3.77322374616187e-10
HSPA5	-0.886196	2.23774152964935e-20
CDC25A	-0.885857	1.25813032283415e-19
TTPA	-0.885119	8.46824131982025e-26
FOXJ1	-0.884351	7.13827820408757e-07
ASB16	-0.884322	0.00657970809125395
MT-ND6	-0.883982	1.4586516108013e-11
AC016722.2	-0.883084	0.037527609503499
MRTO4	-0.882972	4.74047126974495e-15
POLR3G	-0.882563	0.000137833095591348
ZNF684	-0.881311	0.000409557007238463
BNIPL	-0.880518	0.0366944571642558
ERVMER34-1	-0.879213	0.0186427064259055
XBP1	-0.878872	6.24180146624923e-21
RRP7BP	-0.876639	7.99606482177796e-15
OAF	-0.875242	1.6474333610597e-11
MINPP1	-0.874637	3.39540243559155e-30
RAB9B	-0.873446	5.72776544887348e-05
AC007952.4	-0.873238	0.0249291621678186
FAM86EP	-0.872111	0.00119309248414846
AC011445.1	-0.871944	0.00309971651639216
BCAT1	-0.871531	1.75765923551073e-10
C20orf27	-0.871207	1.22529690519897e-12
PLD6	-0.869703	0.00015425195783189
NR2C2AP	-0.869523	4.46715323601012e-11
FGF2	-0.869251	3.17828989620118e-33
HES6	-0.869081	2.16586746934692e-08
RRN3P3	-0.868941	1.11095170955991e-07
TMEM104	-0.868558	2.60839603927579e-17
HDAC4-AS1	-0.868465	0.0480803038619295
CYP27B1	-0.868191	4.5132353305825e-05
CTU2	-0.867246	7.24328231373885e-12
IRX3	-0.867246	0.000103421813570398
ITPR1	-0.866974	1.1190174968457e-17
SSTR5	-0.866964	0.0154906417401446
KRT18P5	-0.866568	0.0280207234064744
PRKCQ-AS1	-0.865906	0.00323454472073871
COL14A1	-0.864534	3.08157997605429e-33
SULT2A1	-0.864498	6.80864589774682e-21
FAM86DP	-0.864004	1.75593469601266e-08
P3H4	-0.863566	6.65504975898115e-20
LYRM1	-0.861766	5.05922806709668e-20
SLC35G1	-0.860986	6.84814703640486e-14
PIGW	-0.860217	0.000342416680422118
FP565260.1	-0.85979	7.09875675423179e-12
PROK1	-0.859452	0.00225232111594287
ADM5	-0.858817	0.035333122321131
TUSC2	-0.858744	4.96200947638127e-10
NCOA3	-0.857949	2.71326738825414e-18
C20orf204	-0.857909	3.86109816840877e-05
ADORA1	-0.85763	9.14902908950034e-33
RBMXL1	-0.857168	6.1056914170777e-08
MT-ND1	-0.856131	3.55224401493736e-09
CTSA	-0.854837	6.74758758050688e-34
ZNF551	-0.85408	2.31751526185659e-12
COMTD1	-0.853885	5.37563260045633e-14
ZNRF3-IT1	-0.85327	0.00663997140457858
ISOC2	-0.851361	4.33751209098374e-13
COLGALT2	-0.851258	2.2898545114861e-10
GALNT16	-0.851114	3.04087916327139e-11
DCTPP1	-0.849613	1.43410576852679e-10
FBXO9	-0.849422	2.0244947428141e-12
SLC25A35	-0.849202	0.000520027535709228
METTL7B	-0.847682	4.32421469797382e-16
AC084018.1	-0.847038	0.000650504785390356
AREG	-0.846951	5.24501651922932e-31
AL928654.2	-0.846723	0.00196486593677084
POLR1B	-0.846608	2.7118322426222e-17
SERHL2	-0.846195	1.15022860446461e-05
NADK2	-0.844674	6.96962087084183e-27
SLC5A6	-0.844159	4.00880951177552e-30
AC009126.1	-0.844082	0.0355450069286962
YARS	-0.842419	8.54837832629193e-30
PEG10	-0.842396	3.63124352112942e-34
MIGA2	-0.841708	1.59656352524721e-17
RPS3AP54	-0.841445	0.0098781353409468
AC009779.2	-0.83932	1.72145429152513e-06
LINC01555	-0.839172	0.031678700027778
SLC27A2	-0.839105	1.17515322689308e-26
FBXL6	-0.8383	1.07451415970879e-18
TSPAN13	-0.837002	2.65846732736744e-20
SPTY2D1OS	-0.83671	0.0190088048795275
ACSS1	-0.833587	3.48111449935243e-09
MAPK12	-0.833483	1.64609203478403e-17
TOMM40L	-0.833231	2.76909181538002e-14
SLC39A3	-0.833044	1.4959129963076e-10
GTF3C6	-0.831445	1.21834647092669e-16
CROT	-0.830864	1.74528954656076e-10
UGT2B4	-0.829987	4.80968323329751e-06
LINC01315	-0.829979	0.0437967110611632
AC106786.1	-0.829512	0.0344443614644958
MRPL34	-0.828968	6.66183945256867e-15
IQCA1	-0.828798	0.00641547539880647
SF3A3	-0.828448	4.52794721940297e-21
LINC01311	-0.827708	0.0111376393270537
AC116025.2	-0.826479	0.009612736244184
ADGRE5	-0.826322	1.32407717662626e-12
ATP8A1	-0.826	1.66449360619823e-12
RAB15	-0.825929	1.07984513112281e-31
DDAH2	-0.825318	0.00057577064399254
RPS20P33	-0.824895	0.0073532188980149
SMG1P7	-0.824399	7.11485746005999e-06
WNK4	-0.823777	2.93129260323374e-11
BCS1L	-0.823572	4.78218549859165e-15
STRIP2	-0.822772	2.87690908287677e-10
NKX3-1	-0.822563	0.00221222777751893
ARVCF	-0.822119	7.49882410964665e-17
CPS1	-0.820481	5.95807178892391e-31
DYNLL1	-0.820372	1.97829836873026e-13
TLDC2	-0.820308	1.384515189125e-05
GAS2L1	-0.818434	6.18516246992015e-10
NIFK	-0.818161	4.88392456500019e-11
ELP1	-0.817675	9.23138581390572e-29
COA7	-0.817071	4.44537398563904e-18
ZNF788P	-0.816714	1.80659700968854e-07
HDAC10	-0.815657	0.0124234329715173
KHK	-0.814073	2.29345134183891e-08
SPINK1	-0.813449	3.12856841249847e-25
FABP5	-0.813032	1.60152038230611e-06
TTR	-0.812977	1.19855811324234e-25
ACADSB	-0.812589	1.07652941881936e-20
FOXD2-AS1	-0.811419	2.09459746479627e-09
ENGASE	-0.811119	8.85085291605712e-16
FOXA3	-0.810323	7.21411090901126e-21
SLC25A12	-0.810011	3.58824165529951e-10
AC017074.1	-0.808628	0.000156681536746813
PSD3	-0.808376	4.59848798698801e-11
XKRX	-0.808231	4.04483059387931e-17
CCDC40	-0.808082	0.00268111908043282
HMOX2	-0.807265	4.00792711466881e-13
SHD	-0.805567	0.0145466997752822
PLK5	-0.805285	0.038084586038757
KLF16	-0.804501	1.41350841198762e-12
RAB26	-0.804485	0.00119541902404099
AC012676.1	-0.803427	0.047334271034754
FHDC1	-0.803319	1.24249592838353e-12
SIX4	-0.803253	0.000155536018286424
CMTM8	-0.803135	5.97324420202035e-20
ITPRIPL1	-0.803021	1.67657126843138e-07
CSKMT	-0.801804	2.55275462863112e-05
OR7E14P	-0.801346	0.00798554023337661
VARS	-0.801107	1.86278331809298e-21
ABCA1	-0.800827	3.96264170803377e-28
NCDN	-0.800819	1.23900592448597e-12
AL391416.1	-0.800664	0.0417494279665824
KDM1B	-0.800566	5.88297510829594e-08
DAAM2	-0.800564	0.0012674957258923
TMEM50B	-0.800122	1.27236366049037e-07
CST1	0.80041	0.00138233117820449
AC092802.2	0.800445	0.00679027854114772
IL1A	0.801271	0.000308523314551487
IPO5P1	0.802457	1.66954697286865e-11
TMEM198	0.802741	0.000140061951577477
FAM229A	0.803154	7.56357325085557e-06
AC009812.4	0.803355	0.000160620861897899
RAP1GAP2	0.803777	2.83792259753964e-19
FZD7	0.804037	4.34550128422968e-13
AC092720.1	0.80428	0.0030375115953887
PTPRA	0.80429	4.35685373945681e-30
TSC22D1	0.804332	4.65472747574351e-23
ZFYVE28	0.804486	7.40848424652957e-06
RELT	0.804552	4.68542173368649e-07
ATL1	0.8046	0.000766814714782424
PDLIM1P4	0.804674	0.0060991116480882
C2orf48	0.805082	0.000100139218895261
RAB11FIP1	0.806086	7.0908875492705e-14
ZNF624	0.80676	1.22208583763915e-05
MMS22L	0.806856	1.02458568173672e-26
FLRT3	0.807448	0.00509339591297817
DENND3	0.807608	8.4068213165459e-06
ITIH4	0.807624	0.0176467015113308
SETBP1	0.807712	4.89259707496719e-06
FLJ16779	0.807981	1.08056802875738e-11
SVIL	0.808051	1.01756554888766e-15
MAP3K9	0.808746	4.00354645616674e-14
R3HDM2	0.809585	3.91019270291544e-16
HIST1H2BB	0.809603	5.26863526134373e-05
SLC13A3	0.810549	1.4536001254933e-09
HKDC1	0.812053	4.87663448753001e-11
ZNF770	0.812161	3.4940337101032e-16
ANKRD12	0.812204	1.06685356918777e-14
LRTM2	0.812944	0.0241059806293783
FLJ20021	0.813201	0.0163997111494296
PDZD3	0.813486	4.17577818206823e-11
RNVU1-19	0.814278	0.0318661057795676
SERPINE2	0.815033	1.80848413612714e-21
IER3	0.816003	1.77312137487016e-05
NGLY1	0.81617	1.88537282846853e-13
CASC10	0.816876	0.000113642200957854
HIST1H4D	0.817186	0.000221629809477113
HIST1H2BG	0.817252	3.26854057825081e-08
ATP1A2	0.817646	8.69983240278153e-13
CCDC24	0.817681	1.12929195151393e-10
PIK3C3	0.81813	6.5598364444123e-20
ZNF214	0.818663	0.0204591431751197
FTLP14	0.818864	0.0034567768658599
AC009133.1	0.819371	2.46799251688319e-05
ARNT2	0.82003	9.14708129883423e-05
HIST1H2AG	0.82013	3.06302369040423e-06
TBX19	0.821557	0.00697255778923768
BEST1	0.821819	0.000264551402023976
ELF3-AS1	0.822065	3.11393306991465e-06
DHDH	0.822161	0.000118821120400363
TGIF2	0.822687	1.98137906020147e-16
NKAP	0.823043	3.02837961080592e-10
STX2	0.823067	7.68603607933345e-17
AP001363.1	0.823694	0.0257310909971174
CCSAP	0.82404	3.05259769136765e-15
SLC1A7	0.824573	4.06826266874706e-12
DYNC2H1	0.824915	0.00242448450206824
GATA6-AS1	0.825063	2.10103520778655e-07
UGP2	0.825171	2.37040353632319e-21
TMEM184A	0.825603	1.35286906662436e-16
PLEKHO1	0.825852	3.41577139514759e-07
ZMIZ1-AS1	0.826083	0.0392257296787243
AC019072.1	0.826342	0.0488502856434198
FKBP15	0.826486	1.32751127904589e-16
SAMD4A	0.826829	2.12037738444108e-10
HIST1H2AH	0.827341	7.4321147613148e-08
SH3RF3	0.827378	0.005971447381223
IL6ST	0.827784	8.03838871075536e-18
IQCG	0.827793	2.8315986513258e-05
TP53I11	0.827907	0.0339318241458119
NCF2	0.828232	0.0355669042975756
HOXC10	0.828415	4.14775550931104e-19
LINC01719	0.829026	0.00307938517056223
TBK1	0.830047	1.54888442303793e-13
LAPTM5	0.830225	5.79998332323485e-18
PTP4A3	0.830458	9.70374495997274e-05
PER1	0.831069	2.38009262773763e-11
YPEL1	0.832103	0.000588059624244533
BX322562.1	0.832417	0.000130326861407861
SLC20A2	0.832636	3.95337522739653e-18
ABHD12B	0.833654	0.00157260532385975
HIVEP2	0.834185	5.77944856904627e-06
KDM2B	0.834757	9.49504128570981e-19
AC016924.1	0.834873	0.00323115872608904
ARHGAP31	0.837571	0.000877797573675586
HIST1H4I	0.838025	2.64287651009729e-06
NHEJ1	0.838058	0.014823207075811
LINC00645	0.838115	0.0266622812676968
GFI1	0.838437	0.00571559622327511
AL445187.1	0.838822	0.0185195899745535
MRPS6	0.838835	3.83316342190102e-18
ADPRHL1	0.839629	0.000730549454089247
ETS1	0.839665	9.7509512589674e-06
OPRL1	0.840495	0.0192320931488318
ADGRV1	0.84067	3.53124641917155e-06
GPR160	0.840867	1.89583393328791e-23
AP001094.2	0.841675	0.00206711945816126
PARD6B	0.841774	1.72119724082778e-07
C12orf49	0.842172	3.65693613884448e-12
ATXN7	0.842339	2.94306710807093e-09
DAPK3	0.842926	5.69896842337048e-07
AL109936.2	0.843168	0.0293060765080588
GPT2	0.8438	1.15613019961371e-22
LGALSL	0.843965	1.65105135536443e-12
OTUD3	0.844091	6.93526000162474e-12
ASGR1	0.844642	3.06187097678949e-25
AL020995.1	0.844857	0.04739594111212
AC087477.2	0.845119	0.00033121543823309
IFT81	0.846328	3.55374621197172e-13
LINC02275	0.847869	0.0183350979171529
CHD5	0.848033	0.000668986438776697
AC097103.2	0.848162	8.17482902539828e-05
HMOX1	0.84933	8.7739301483645e-31
ITLN2	0.849587	8.62391700417032e-09
CYP19A1	0.85007	4.86211620369199e-10
AC011379.2	0.850105	0.0104437727890461
AC009041.4	0.850338	0.000822126332829902
SLC1A1	0.850539	8.57659532761109e-27
SPATA6	0.851464	0.00144348526063134
CNNM4	0.851513	1.31153790338877e-10
TINAGL1	0.851685	6.3100556722649e-09
MED23	0.852194	7.65183044424331e-14
TUBBP5	0.852528	5.98795562731741e-19
KRT38	0.852596	0.00100275935171503
WDR45B	0.852812	3.41472548576751e-22
HOXB6	0.853528	6.44518656274287e-06
AL683813.1	0.85382	0.0332062289480425
AHSG	0.854274	2.63305852596992e-23
FST	0.854323	0.0180512249382867
TMEM94	0.854381	1.46347270741593e-18
CDH16	0.85448	1.0858507646924e-10
CRYBB2P1	0.854586	3.35792842832855e-23
ID3	0.854727	6.62937049453116e-07
AGTPBP1	0.854852	2.82664065358216e-18
PRR7-AS1	0.855705	0.00706927330655643
GPNMB	0.856099	0.00743498213393682
PPP1R3F	0.856212	0.018406527041018
LRP1	0.856238	1.03192360497694e-22
HNF4A-AS1	0.856792	5.92273560626614e-05
FAM111A-DT	0.856818	4.35040820591193e-08
AC093827.4	0.857625	0.00143517695645885
AGO4	0.857682	4.63967978043321e-15
ESRRG	0.858009	2.26582073232417e-11
FABP7	0.85876	0.041219008630942
TMPRSS5	0.859324	0.0243153928925779
MYH11	0.859447	2.11012879615859e-09
CDON	0.859642	3.93118964737167e-09
KLF8	0.860215	0.00038741785534621
BAZ2B	0.86065	1.26636137739895e-06
AC046158.3	0.860742	0.029466375890446
SEC14L2	0.860757	2.63007488692256e-13
CLDN4	0.860866	6.29783467332355e-23
LYN	0.861476	1.29340110320966e-18
MB21D2	0.862279	1.05895236733859e-12
C1orf195	0.862643	0.000186188184812767
TMEM107	0.863069	1.10795043242929e-07
OTOG	0.863265	6.4060748644616e-07
AC007622.2	0.864103	0.0284838994791714
AC004477.3	0.864154	0.0383302263435278
RORA	0.864334	1.06406659252059e-11
SLC35E4	0.865289	0.0113477563042797
EXOC3L2	0.866	0.000130040715440522
LINC00598	0.866517	2.11224228433024e-09
BICRA-AS1	0.867003	0.0120959609149866
TIMD4	0.867303	1.17082013636817e-09
AC099677.1	0.868215	0.032700293196893
TACC2	0.868384	4.06442691277149e-22
ZBTB21	0.868725	1.00566344088976e-05
ELMSAN1	0.869068	2.81311035694465e-06
NABP1	0.869674	3.42855339775114e-09
PPAN	0.87017	0.000733812341146279
AC245140.3	0.870299	0.0374541909879294
AL137003.2	0.87212	4.16282603759042e-05
AL359715.1	0.872223	0.0237898133871315
FSCN2	0.872829	0.0136402131578231
SNAPC3	0.872834	1.74746495757992e-14
COL16A1	0.873467	8.86104124968994e-07
KIAA1671	0.873559	3.0643805304276e-15
HTR7P1	0.874857	0.0204195403749263
WDR60	0.875005	1.58384032010126e-11
AL121949.2	0.875449	0.000256755372277722
AHNAK	0.875449	6.23050896301636e-27
FOXO6	0.876072	0.0430847492111215
MALT1	0.87647	6.76800218871487e-31
AC096721.1	0.877213	0.0110023588087156
TNFAIP2	0.878619	0.00665467454944161
PTPRM	0.878842	2.39859068897739e-17
CREBRF	0.879808	2.04521008690697e-07
WHAMMP2	0.880682	1.16831926131182e-07
CDKN1B	0.881026	4.60436735686768e-22
TRPV4	0.882838	2.875082414535e-15
CARF	0.88329	4.86843915182276e-07
LINC02387	0.883415	0.00946723709914913
CELSR3	0.884688	2.53838998184065e-10
LINC00963	0.88607	5.79856550044956e-10
ABCC3	0.886251	2.63645043337043e-13
SH2B2	0.886742	0.0040959741507463
KDM6B	0.887873	1.18462546639893e-13
TMEM254-AS1	0.88871	2.82870115704613e-07
DLL1	0.888755	3.72661600985391e-10
AC025031.4	0.890009	0.000184853530983722
THBS4	0.89005	9.23846415943349e-06
ANGPTL4	0.890202	0.00109584849965395
PPIEL	0.890305	2.14326259257094e-06
AL357140.2	0.890437	0.0387633734640833
CAPG	0.890865	5.45758317420002e-08
RNU6-955P	0.891261	0.000281153234458039
GVINP2	0.89188	4.14307868254422e-05
IGFBP1	0.892571	3.49907562041643e-19
AC007240.2	0.892765	0.0142167080621334
AC092611.3	0.892791	1.17397383507608e-05
FAM160A1	0.893317	7.73033971719238e-07
TCF4	0.893489	2.22292414797123e-21
AC063960.2	0.896262	0.0061272913454761
TBC1D9B	0.896395	1.09048991108995e-26
HIST2H2BE	0.896467	5.8560657390144e-08
HAVCR1	0.896487	4.35509247406585e-41
NAT2	0.896508	2.25554189551148e-06
SDK1	0.896627	3.02883282595111e-23
PTPRE	0.897017	2.23517358494636e-17
SDC4	0.897362	8.54711820299248e-25
PLEKHN1	0.897827	1.34760154967186e-05
UPRT	0.898769	6.52026298208251e-19
SPEF2	0.899035	1.22179704407393e-05
AMPD3	0.899084	2.17143848222418e-07
AL157786.1	0.8994	0.0214736066349384
MST1L	0.899932	2.41580768834734e-23
LGSN	0.90055	0.0144229402065756
AL117382.2	0.900724	0.0306000646270355
TMEM200A	0.901929	7.63214333575647e-36
SNORD15B	0.901989	0.0205328043577048
RN7SL381P	0.90208	0.00677717595816415
ZDBF2	0.902757	5.51128965765727e-19
JARID2	0.902879	2.77087873338986e-17
DLX2	0.903425	0.000756821979728036
MAP3K15	0.904225	2.63815330326917e-08
FBXO36	0.904589	0.000506095336532332
RTL8C	0.904675	5.15416808235402e-31
CERS1	0.904836	0.000584678998326495
HIST1H2AJ	0.905185	7.13133041459517e-07
EXPH5	0.905386	4.86473099907786e-08
GPI	0.905732	2.9931896042904e-36
GBP2	0.906641	0.0256933396086761
BMPER	0.90699	0.000723772156152271
ADGRA2	0.907724	0.000350928179512498
PDGFRB	0.908578	7.6809361366935e-34
RNF19A	0.908818	2.14828884419885e-16
AC087588.2	0.909073	0.0013749005021447
ZNF44	0.909125	6.81104579710179e-15
AC124319.2	0.910161	0.000580397711710725
HEG1	0.911861	2.0447134720249e-18
RNF144B	0.91217	1.55322660131547e-05
ZNF84	0.912671	8.57443464099184e-22
KCND3	0.912998	1.21481815551697e-19
SAV1	0.913517	6.72479536788297e-25
AL162413.1	0.913601	0.045293440997647
AL022323.3	0.913654	0.0219360898130302
DGCR5	0.914158	0.0295576812878172
TPD52	0.914368	6.71812162313001e-22
MELTF-AS1	0.91442	1.18151458255321e-08
RAD54B	0.914444	1.76848344517184e-18
AC138696.2	0.915549	0.0366944571642558
AC112128.1	0.916687	0.0386108770750361
RAB38	0.917604	2.85719941660506e-17
MST1P2	0.917809	1.60865145536733e-34
SMAD3	0.918139	2.82819746802731e-16
NOL3	0.918222	4.62293640788144e-19
SMYD2	0.918905	1.80753221753218e-37
ZNF764	0.919355	8.98588324760537e-15
GSE1	0.92033	1.63720952755632e-15
ABCC1	0.920387	1.12760722287508e-17
TMEM140	0.920577	2.82070250878729e-09
SAMD14	0.921062	0.000794063181292151
OBSL1	0.924059	7.69694599469963e-43
CDK18	0.9253	1.26787489274075e-27
SUCO	0.925868	2.52678688260961e-13
ETF1P2	0.926223	0.0129847876541503
ITGA3	0.927153	2.04117852297706e-32
APAF1	0.928751	3.35792842832855e-23
LINC00316	0.929438	0.047576040493181
RASGRP1	0.929538	7.12994038193264e-05
GAL3ST1	0.929918	3.95349603678053e-10
SASH1	0.930725	2.16244316660909e-09
CRYBG3	0.930746	8.63381254204298e-15
AC079753.1	0.930763	2.57316677320136e-10
ZNF653	0.930855	0.000185793389486142
N4BP2L1	0.931392	4.05747048370405e-10
JMY	0.931494	1.92287890130393e-15
DRD4	0.932042	6.5119334693389e-05
CRKL	0.932256	1.68088224582006e-28
GUCY2C	0.93313	5.35532090241696e-29
MTMR10	0.933355	1.89548202395471e-21
TBC1D22A-AS1	0.933977	0.030976390043896
FEM1C	0.934001	1.20361328213491e-18
AP000897.2	0.935538	0.000199162867079818
RUNX1	0.935673	2.24089400953271e-08
AC093673.1	0.936388	5.29931664993685e-06
PRR7	0.937188	1.43987069332671e-17
HABP2	0.93752	0.0135971085547981
LPIN2	0.938181	3.03003293726565e-11
RBPJ	0.938384	4.90051020297199e-19
AC095055.1	0.940664	0.00447396581024037
NAPA-AS1	0.941	0.0182248965384867
AP003392.2	0.941258	0.00598241772897939
AC007608.4	0.942312	0.000947486309547726
LINC00511	0.942318	5.9251148476385e-06
LINC01348	0.943685	4.93161478310921e-10
HNF4G	0.943827	0.027640861678737
HIST1H3J	0.945983	4.08301985580844e-06
PPEF1	0.94715	0.00511449136096504
CFAP44	0.947236	4.9438037846022e-09
DNM3	0.947878	0.0265637061635414
HMGB1P21	0.947939	0.0206450439600423
LTBP1	0.948038	0.000350540711155486
CAPN3	0.948823	0.00119813018828845
AL136988.2	0.95147	0.042780014005973
KMT2E	0.951518	8.56692304397073e-14
POLI	0.9523	5.00985781182754e-27
ZFP36L1	0.952304	1.74336854044676e-11
RASSF1	0.952346	4.35711939791996e-16
RIMS2	0.953232	0.00223050744281034
IGFBP2	0.954818	5.32739287942719e-17
AL512422.1	0.955001	0.0417494279665824
AP003716.1	0.956163	0.00121856534169379
AC073316.2	0.956242	0.00486420357564591
KANTR	0.956387	1.61579744145958e-15
TTBK1	0.956409	0.000304936251054955
ANXA2R	0.958814	0.00107907564084107
TPSG1	0.960137	0.000882099898139744
ATP6AP1L	0.960295	1.38312458997289e-09
TUBB7P	0.96055	0.0244142028695946
ANKS1A	0.960659	1.39158675482334e-32
LINC01415	0.960982	0.0142028321946414
CLTCL1	0.961567	4.68675675630846e-20
C9orf43	0.961603	0.00460376399713546
HOXC-AS2	0.9622	2.79806773566738e-13
NR2F2-AS1	0.962842	3.37786623078569e-13
JAG1	0.96301	2.27669466755615e-12
TET2	0.963768	2.16352876131517e-13
CDX1	0.964131	0.0132032216775947
VPS37D	0.964346	0.00696563059313446
MAP7D2	0.964944	0.00171587944341958
OSMR	0.965526	0.000123067310223472
INHBC	0.965886	2.86797899922543e-13
AC133919.2	0.966178	2.90262640489459e-06
BPHL	0.966313	2.82236495386991e-14
KATNAL1	0.966408	1.17886793831983e-14
UNC13D	0.966907	1.15982512087155e-10
FAM216A	0.9674	1.15104411181634e-12
RAD51B	0.967818	4.7615511872967e-10
CLK3	0.969555	4.84051655724526e-15
AL590004.3	0.970246	0.0355669042975756
AC020558.2	0.971217	0.0440530437722567
AL451050.2	0.971664	0.00580206690977034
NOX5	0.97216	7.8243806492475e-07
EBF4	0.972222	2.24566353062425e-26
ISG20	0.972393	0.00139675849829522
GPR182	0.972519	0.0400988134000477
CD3D	0.973728	6.72197740873137e-18
AL356801.1	0.975333	0.0142960362422871
AC027644.1	0.976582	0.00246019257189387
CTSE	0.979069	1.98591774202315e-22
HIST1H2BF	0.97937	6.70577853001475e-12
FLJ13224	0.979675	0.000839433895830936
SLC30A4	0.980345	0.0314009527058195
SLC5A3	0.980497	3.80954814309925e-18
FRAT1	0.98056	3.4589684360101e-11
AC010201.2	0.9813	0.0490374172155172
GDAP1L1	0.981992	0.00126742629623123
CRYBG2	0.984785	5.87205118273272e-17
TSC22D2	0.986114	1.36056016463525e-14
GRIK1	0.987779	0.00109688271514254
LRRK1	0.98849	0.000580617556272525
HIST1H2BJ	0.989203	4.25944648676104e-10
NEK6	0.989524	2.92848936017402e-37
NUAK1	0.989934	2.63645043337043e-13
SLC13A5	0.990745	6.02485988508062e-12
AL137003.1	0.992548	1.84765879882048e-05
MEF2D	0.992822	4.8350399207315e-12
FXYD2	0.992826	0.0337100458555423
WIPF3	0.993434	1.83121935356384e-12
ADCY10	0.994215	2.17597261250733e-22
NDRG4	0.994559	5.61388332498678e-13
P4HA1	0.9947	2.29290722482139e-43
GPRIN2	0.995027	4.90045477701272e-23
PPP1R3E	0.995755	7.35814161123945e-19
APOF	0.996019	0.046013393318639
AC093525.7	0.99653	0.0117299051801742
CYMP-AS1	0.996581	0.00723699511985622
SOX4	0.998644	1.40456464161568e-18
AC020978.9	1.00008	1.3855822861225e-07
ALKBH5	1.0006	2.82393050455109e-24
KAT6B	1.00087	2.16491480041321e-15
EVI5	1.00099	2.09960424136286e-39
IER5L	1.00435	1.53811435471567e-10
AL008721.2	1.00516	2.07846212863481e-06
AL132656.2	1.00548	0.0255874702973918
TBC1D3L	1.00597	5.12604489412596e-09
LMNTD2	1.00614	2.25132045246512e-09
AC139149.1	1.00677	0.00542886090157704
SCOC-AS1	1.00699	0.00441649580478179
RNF113A	1.00835	9.99773707727886e-13
RNF152	1.00973	1.63945862798981e-22
ACOT13	1.01018	1.48432411275033e-22
TMEM154	1.01181	0.0355964409530735
AC044860.1	1.01195	0.01215200029023
VSTM2B	1.01205	9.18608907370451e-20
AC104332.1	1.01212	0.0142171926451881
PPARG	1.01376	2.55612071751492e-15
RPSAP36	1.01416	0.0103520695208999
LINC02331	1.01417	0.00752752904728562
CAPN9	1.01451	3.42165397918661e-16
OSER1-DT	1.01461	1.04583502823768e-20
SEZ6	1.01464	0.0435695888051056
C6orf223	1.01471	0.00391875578157796
NEAT1	1.01476	4.77699596718377e-07
COL8A2	1.01765	0.0150869502725472
SLC5A11	1.01765	5.18723309028017e-08
KDM7A-DT	1.01921	0.000337963477137997
AC092427.1	1.0197	0.00224720285582342
KCTD12	1.02029	0.0376854656078761
APOBEC3H	1.02032	1.07110379043488e-05
CRIP3	1.02065	0.0484249561384594
AC022784.1	1.02115	7.0638677614963e-05
C5orf66-AS2	1.0229	0.00361399371476797
ZNF429	1.02418	3.79950322251329e-07
HIST1H4A	1.02435	8.40046624556289e-15
DISP3	1.02611	0.0243655245205452
LRAT	1.02913	1.17582703591079e-10
RASGEF1C	1.03032	0.0237924191402769
EMX2OS	1.03068	7.35751939506511e-08
AP000462.1	1.03157	0.0317695751004082
LINC01359	1.03195	0.0404400526477405
PTK6	1.03215	6.80674594725564e-17
FOSL2	1.03217	1.32717657255664e-28
ACY3	1.03254	2.86251491499766e-18
IGSF23	1.033	8.85085291605712e-16
SKIL	1.03364	2.43302900133267e-09
BICC1	1.03368	1.09944924688567e-09
CYP4F2	1.03378	2.52943253526921e-07
AC004830.1	1.03405	0.0452899301121502
AC093724.1	1.03473	0.00421262353987805
HIST1H2BN	1.0351	1.49697177957137e-08
MSR1	1.03576	1.90575331494494e-12
AC018628.2	1.03604	0.0154906417401446
PLA2G2A	1.03613	2.59924077406313e-14
AL162741.1	1.03628	0.00626579248777058
CNN2P9	1.03699	0.0472500592389266
PRKAA2	1.0372	2.32168467263727e-21
SLC23A3	1.03877	0.000759555496417483
AC010240.2	1.03936	0.0035375761245406
MIR100HG	1.03978	4.02817855734743e-05
CDC37P1	1.04129	0.0205083988232111
HERPUD1	1.04133	6.02537235287287e-45
MPI	1.04189	4.89253636214672e-47
DDN	1.04196	6.92331234861289e-08
AC027607.1	1.04265	0.0441865033243949
HIST1H3C	1.04265	3.29443651053459e-17
DLC1	1.04286	7.14509468545779e-20
LINC01347	1.04388	0.00205042550674839
IFIT1	1.04447	0.0101863875457783
ARFGEF3	1.04473	3.76052336059499e-25
INAFM2	1.0449	7.78947970040102e-33
TPK1	1.04584	9.94786551050437e-05
DARS	1.04631	7.68152050549357e-50
MAF	1.04643	6.42762929335661e-17
NYAP1	1.04847	3.77136167631628e-08
AC067930.4	1.04856	0.0240256687232207
LINC01488	1.04865	8.21814696579404e-12
NPM1P29	1.04923	0.0114626078899701
SLC2A9	1.04939	3.35810037296104e-05
AC009269.2	1.04944	0.000697219863338651
TVP23A	1.04947	0.0346720141199669
MAOB	1.05217	1.12613494201207e-07
AC092881.1	1.05229	0.00121697261426754
RPP25	1.05389	1.02092680350377e-08
TUBA1A	1.05399	3.44755107669311e-06
SKOR1	1.05592	0.0061130654215999
DDX41	1.05592	5.99323804527098e-22
RASGEF1B	1.05626	2.04479421876122e-12
TBX3	1.05663	1.26867617629454e-16
CSPG5	1.05676	0.0120676103003072
SMIM10L2A	1.05797	0.00118930628312639
KRT9	1.05801	0.0109061438856701
CCDC102B	1.05873	0.00183908424454442
NAMPT	1.05976	5.65988902970128e-26
AL139396.1	1.06044	0.000252802218651559
AC009927.1	1.06079	0.00436319590428791
AC012531.1	1.06084	3.78288600068157e-09
ILK	1.06084	0.0060991116480882
WNT10B	1.06108	0.0039303329394023
RNF144A	1.06149	1.66297135767479e-23
YEATS2	1.06208	4.34980905470665e-25
PA2G4P4	1.06234	0.0173274253550002
RYBP	1.06237	2.60692538211409e-17
BTG1	1.0626	2.15562180362747e-18
DYNC1I1	1.06267	0.0171176178566177
AC012568.1	1.06316	0.022899310809299
SERPINA12	1.06548	1.72511959698024e-08
CCNG2	1.06628	1.61352951924412e-41
OR2F1	1.06632	5.47640219277327e-11
NAV3	1.06708	0.0264720092643249
CEP112	1.0671	0.0132217908084604
SYT3	1.06724	0.0233090730894865
POU5F2	1.06731	0.00221354417070507
CAPN12	1.06735	2.15372108432705e-06
ACSM2B	1.06799	0.0132217908084604
NCLP1	1.06817	0.000182683251844998
ANKRD9	1.06944	1.12261691949455e-49
AC034102.6	1.07008	0.00515556821374911
SLC4A8	1.07011	1.7854038825394e-51
HIST2H3D	1.07059	8.27537573416521e-07
TM4SF4	1.07278	1.70849203178401e-15
HIST1H4H	1.07425	1.93820235532061e-11
HIST1H3H	1.07442	7.05181119989537e-10
CTGF	1.0773	0.00121483758010871
MAP3K21	1.07818	4.55775784694579e-27
AC108142.1	1.07819	0.0150677794536647
EHD4-AS1	1.0792	0.0205325574803063
LINC01814	1.08001	2.47369871245384e-06
AL031731.1	1.08064	0.00146388851203778
AL139407.1	1.08065	0.00736870608033969
IL37	1.08137	0.00166121849459909
ALDH3B1	1.08416	4.3845143409318e-13
HIST1H2BM	1.08509	0.000672498160341618
BMP8A	1.08615	1.23623861816399e-12
AL645608.7	1.08746	8.48012783751031e-05
FGL2	1.08765	0.0447602873825247
SMIM3	1.08876	6.58766189345642e-25
CD14	1.08884	0.00016304933353479
SLC13A4	1.08904	0.000379539570092775
AP004608.1	1.08935	0.00362953193071528
SCN4B	1.08937	2.22612894006356e-05
UPK1B	1.08989	0.00284816423962186
URAD	1.09038	2.44755861133269e-24
AC090241.3	1.09065	0.0010968188705723
RGS9	1.09144	5.88479379206273e-13
NAALADL1	1.09325	7.36832130299197e-08
AC023794.5	1.09326	0.0109082388481706
MT1X	1.09428	0.00175136304556798
AC099684.1	1.09673	0.00660418734963176
VKORC1	1.09803	7.2519347439064e-10
SLC35E1	1.09852	9.18473912892986e-27
LINC01119	1.09927	0.0234621314201378
AL391335.1	1.09998	0.0285467066527807
SEPT3	1.10022	0.0470118910170153
U73166.1	1.10323	4.22536800514839e-05
AC106875.1	1.10389	2.19520736162787e-08
PCLO	1.10399	1.80497684931541e-06
LRRC37BP1	1.1052	7.52162353639907e-42
MAFK	1.10575	8.55923151834298e-09
AL731566.1	1.106	3.84719867017133e-05
HIST1H2AE	1.10634	1.60922121230099e-08
FAM234B	1.10673	4.4038053429427e-13
AC016251.2	1.10712	0.0183726133179156
SEMA3B-AS1	1.1074	0.0090262882456634
EGFL7	1.10787	0.00469871904808733
AC136428.2	1.10809	0.040191999011965
MAPK7	1.11011	3.29316141272488e-38
AKAP7	1.11158	2.66143155349993e-24
AC243964.3	1.11175	9.87442050206923e-21
EHD2	1.11376	9.81770768953239e-05
IL32	1.11388	4.22663866241934e-41
TMEM91	1.11424	0.000388007091648203
CYSRT1	1.11484	1.40590234482233e-12
RGS5	1.11492	4.7456558458728e-32
WNT6	1.11492	1.42493244697844e-07
NEK11	1.11565	1.04931473929019e-05
NDRG2	1.11567	6.59517339553499e-46
AQP4	1.11593	3.87639600963941e-07
AC007240.1	1.11646	7.49249954476618e-13
BMP2	1.11742	1.33416183689879e-15
GBP1	1.11775	0.000407331903044008
AC034231.1	1.11867	0.0180679535906597
DSC2	1.11875	1.60171881199747e-58
GAPDH	1.11932	4.74516428063392e-45
SPATA13	1.12015	7.44416809724448e-15
SLC44A2	1.12022	0.000110706784010912
MAPK15	1.12026	0.00094670659232072
DCHS1	1.1205	0.00370682772866397
ACBD5	1.12078	1.32487895519538e-18
B4GALNT2	1.1211	2.08363690509949e-07
HIST1H4B	1.12112	7.85810034849658e-11
H2AFZP4	1.12189	0.00420035466983665
ID1	1.12353	4.65444622927905e-18
LINC00886	1.12357	1.98540293106929e-07
CCDC146	1.12383	6.39761608912333e-05
SMURF2P1	1.12417	2.80277528424398e-22
MYLK4	1.12439	0.00409961140084414
SLC11A2	1.12473	3.08781854171516e-51
HIST1H2BD	1.12486	3.74708435263151e-09
ZNF470	1.12571	4.8905780422686e-36
TNFRSF13C	1.12596	4.24563457211206e-05
PNRC1	1.12658	3.12312117517728e-40
XPNPEP2	1.12665	2.40074368657012e-27
AC108134.3	1.12706	0.00410356216772072
FBXL16	1.12803	3.30901320874922e-07
AOC1	1.12901	0.00060395539400729
CCDC191	1.13057	0.00414958574671226
RALGDS	1.13102	1.32681684077983e-12
NEB	1.13115	1.46243924119675e-28
AP001885.1	1.13116	0.0223061810649767
PELI3	1.13129	3.97048655166019e-20
AC090192.2	1.1314	2.76232104516172e-15
RNMT	1.13149	1.38744297384239e-36
S100Z	1.13244	3.74746357029272e-06
HELZ	1.13429	3.85338435074876e-19
METTL15P1	1.13481	0.0180630238529929
EBF1	1.13552	0.0498939027372892
HIST1H2BO	1.13669	5.89868988598684e-07
AC132812.1	1.13747	2.10595178798209e-08
AC007546.1	1.13762	0.0110764465211834
SLC6A6	1.1378	6.01369144814901e-69
AC004492.1	1.13788	0.0261258203354913
AL136531.2	1.13837	0.0480768335211083
AC141002.1	1.13915	0.00168974873894745
AL355499.1	1.13953	0.0093887310545228
RAC2	1.14065	0.0305744332975003
AL645568.2	1.14101	0.0186878611657155
CDKN2B	1.14266	1.15934608476828e-05
ANTXR1	1.14401	0.0107794315889424
TREH	1.14492	2.10298502501349e-11
TM4SF1	1.14511	9.89703014402956e-35
SCN1B	1.14544	0.0220345631602286
AC061992.1	1.14616	9.78992219932007e-06
ENTPD2	1.14638	2.75833298708102e-11
PNPLA1	1.14819	4.46103652272226e-17
RNU6-1262P	1.15159	7.95028718787848e-06
SARM1	1.15185	4.40969037146001e-20
AC007608.2	1.15194	0.00197427537327421
RPL11P3	1.15219	0.00219614102077717
CNOT8	1.15242	4.90749491881529e-36
CLCN1	1.15246	0.0247579297639484
BCAN	1.15248	2.65168495176938e-07
KIF17	1.15264	0.0154178248486484
AP003478.1	1.15267	3.42063430796963e-07
F8	1.15433	0.000214727225462522
LRRC15	1.15509	1.06630536131892e-18
KLHL32	1.15547	0.00757938174957861
PCP2	1.1575	0.0416151914235052
SLC2A12	1.15868	1.2024892305589e-14
AC015849.3	1.15945	1.65964506039452e-06
MAGED4	1.15956	2.17715787124296e-05
AL035405.1	1.15975	5.24244048245503e-05
IL1B	1.15992	9.27196165292707e-09
KIAA0825	1.16037	0.000187878852809858
CDC14A	1.16165	1.6859790151262e-12
AC136475.10	1.16178	0.000410614016004848
PDZD7	1.16246	5.86244906804939e-10
TLE1	1.16285	2.92848936017402e-37
DPCD	1.16301	1.99014941865156e-26
GLYAT	1.16371	0.0431960917192203
VTN	1.16381	7.3588380552494e-50
LINC01770	1.16427	0.00579701809497614
PGAM1	1.16557	1.46529424047306e-62
CORIN	1.16605	2.16755843446054e-59
PRSS50	1.16617	0.000621326891604034
AC132938.5	1.1685	0.0198028111846727
CACNA2D4	1.16885	5.2740890060051e-32
ZSWIM5	1.16887	3.42587645780096e-22
AC105277.1	1.16959	0.00409939563254611
CLSTN2	1.17015	0.0006127169450958
STARD9	1.17057	1.81372962105195e-15
SIK1B	1.17153	5.01410853192797e-12
RPL12P11	1.17199	0.0341340360740389
AGT	1.1722	8.96174239441184e-72
CYP11A1	1.17247	0.0012500603614283
ARL6	1.17352	5.5459733024696e-12
ADAMTS10	1.17526	0.00201414049152783
KDM4B	1.17641	6.58261421394553e-35
FBXO27	1.17933	5.97858851390426e-08
IL4R	1.1794	7.41703089020611e-21
GBP3	1.17978	1.29979493224716e-06
NUDT18	1.17983	6.96270964188878e-18
EFNB2	1.18003	0.00176820404250399
ADGRG7	1.18087	5.78856216366397e-10
C1orf105	1.18193	3.47806155057758e-06
AC011474.1	1.18195	0.0111333849577296
DNAH6	1.18201	0.0169658368425007
AL109628.1	1.18387	0.030976390043896
TFEC	1.18421	3.2505401367157e-08
AC022080.3	1.18476	0.0223770947105954
SMTN	1.18559	1.65291303029643e-08
ANXA4	1.18601	8.31739683687727e-62
RPL35AP32	1.18602	0.0347179989499782
CA12	1.18667	1.01437168889664e-15
SLC1A2	1.18721	4.62505186537202e-35
SLC25A36	1.18792	9.06170959812147e-22
AL929236.1	1.18812	0.00528114099341221
AC080023.1	1.18912	0.000924537020756795
SMIM17	1.18959	0.0283464170836523
ZNF215	1.19002	1.70478327508058e-11
RETREG1	1.19054	5.30175023097635e-24
CDYL2	1.19076	1.76906186685447e-06
HSH2D	1.19172	5.82372146008359e-14
AC007493.1	1.19345	8.03062596975848e-21
RPL17P50	1.19481	1.40005127582056e-05
AL109809.1	1.19524	4.67852187953943e-05
AC007608.1	1.19551	0.00012175344449179
HAVCR2	1.19711	2.86830375648325e-06
HDHD5	1.19712	3.75981871784563e-57
ADAMTS7P4	1.19743	0.0232522653406236
AP003062.3	1.19769	1.38495559874876e-05
LIN54	1.19783	4.76596350429661e-26
MELTF	1.19785	1.48504679839285e-73
AC012085.1	1.19811	1.07637396314279e-15
MKRN5P	1.19838	0.0456918486316155
ZC3HAV1L	1.19878	1.29798910454022e-31
AC092802.1	1.19895	0.000433664915151057
MINDY4	1.19931	2.93936449827477e-05
AL049555.1	1.20084	2.39668479124698e-14
RN7SKP203	1.2016	0.0146517712003093
FETUB	1.20231	0.000246400934603659
CD177P1	1.20385	7.71412742136318e-08
TNFAIP8	1.20399	5.60476448128679e-38
KLF7	1.20449	3.99048248002406e-27
SMYD3-IT1	1.20456	0.0106092953758463
AC087164.2	1.20573	0.0089729940452578
AC090515.2	1.20577	0.0150012921956113
KLHL24	1.20577	4.41432739798216e-14
LTK	1.20583	0.0281795275146208
HIST1H2AL	1.20689	1.97567618203868e-05
SFXN3	1.20767	1.55119794685184e-55
ABCA5	1.20829	4.69210997522358e-11
RNU6-198P	1.20957	0.0410664449430378
MIR6724-3	1.2098	0.024029295755002
MISP	1.21088	2.50612584028579e-34
AC011939.1	1.21198	0.0339941663119564
NANOGP1	1.21201	1.08620125677385e-13
IGFBP6	1.21245	9.98372809447127e-28
SLC16A1P1	1.2129	0.0408872697569199
SLA	1.21295	2.10800859482196e-08
PDLIM4	1.21296	2.6123379227139e-30
AC092614.1	1.21361	0.014823207075811
N4BP3	1.21474	2.35552308636036e-10
GPX3	1.21575	5.23380617633961e-61
FOXJ2	1.21624	1.42478419329758e-38
ABCB6	1.2166	2.9944217546614e-09
AQP8	1.21666	0.00165996523748732
AC109454.4	1.21673	0.00307243795440004
GPR78	1.21779	0.000947012323325692
TERT	1.21882	4.48843337889697e-11
TNFRSF1B	1.21954	1.2639679839453e-05
DENND6B	1.21973	0.00179461061129622
MAGED4B	1.21997	1.84343497939526e-06
CCT6B	1.22068	0.000308297858891863
AC004832.4	1.22069	0.0336400962013329
AC008035.1	1.22125	0.00250381431281574
AC234775.3	1.22155	0.00643760449042865
AC083841.1	1.22236	3.43885052728097e-12
IYD	1.22323	0.000567669317150709
GPSM1	1.22331	1.21314351572219e-17
CIDEC	1.22445	3.19421296071776e-16
HSPE1P13	1.22477	0.00224535903620686
RSBN1	1.22497	2.10451948049626e-21
WHAMMP3	1.22527	5.50945230799973e-14
SNORA47	1.22554	0.00191599630461839
AL360270.2	1.22623	0.0354513163260885
TF	1.22729	9.61165435090851e-68
FSTL3	1.22757	6.64608827228411e-28
AC100839.1	1.22814	0.0232399782954029
AC007448.3	1.22829	3.41054541085311e-05
NODAL	1.22851	6.93695892627685e-05
CCDC7	1.22926	0.01242769740751
NYNRIN	1.22959	7.3819220581964e-26
FOXO3	1.22982	3.05602481836724e-23
AC009269.5	1.2299	0.00342577914570672
AC039056.2	1.23064	0.0284968673032586
GAPDHP1	1.23076	2.4479348600784e-06
HIST3H2BB	1.23236	3.22248599760185e-08
LRRC6	1.2335	0.0250771407314856
APCDD1L	1.2343	0.000176011140579695
RORA-AS1	1.23462	0.000373783012726684
CPOX	1.23532	7.62510144803905e-39
LYPD1	1.23572	0.0290103917937104
ABCA7	1.23659	1.20988382720227e-57
AC008592.3	1.2373	0.0443043523454092
DGAT2L7P	1.23844	0.00242101125548962
SBK3	1.23879	0.0108873346381014
TIMP4	1.23901	1.01051682761588e-05
AC008543.3	1.2399	0.0335925221857074
SDCBP2	1.24048	1.16355553184913e-33
UNC93A	1.2418	5.81407429426172e-36
AL117339.4	1.24233	7.77302912193774e-07
HIST1H2BE	1.24348	1.37697947867119e-15
DMRTB1	1.24375	0.00603900789619852
SLC16A3	1.24473	6.86216620987343e-41
ZNF654	1.245	2.13669563421281e-25
SCN2B	1.24546	7.38819656957707e-10
DDX4	1.24548	0.035994234153331
AC063960.1	1.24697	0.0328746908209707
EBPL	1.24698	3.78468960109407e-58
CEP250	1.24948	1.61609776396682e-35
POU2F2	1.25014	0.000861240008877591
PDYN-AS1	1.25022	0.0453775511315036
GRAMD1B	1.25054	1.10286853482895e-23
AC013394.1	1.25111	0.000217500442388881
CTD-2201I18.1	1.25126	0.00033764822820053
HIST4H4	1.25263	3.50946131857114e-15
AC104123.1	1.25302	0.0253224503145394
CCDC107	1.25395	3.33580311821522e-10
AP000785.1	1.25511	0.0112033393373483
LRRC3	1.25568	0.00216264427175697
RPLP0P2	1.25576	4.05772671849237e-06
AC092617.1	1.25579	0.0170594792497482
RF00003	1.25645	2.82671160402356e-05
ALPK3	1.2573	2.29948701414889e-06
TMEM51-AS1	1.25736	3.00430738782212e-32
CCR10	1.25743	0.0168364095018455
SPICE1	1.25786	1.10993333141659e-05
PRSS30P	1.25813	5.86563743540048e-10
NAMPTP1	1.25821	1.73963538111618e-13
AP000563.1	1.25857	0.0173964552166176
AC007448.4	1.25858	0.0440591266178999
ERVH48-1	1.25873	7.0057709486578e-60
SYDE1	1.25951	1.68515675743868e-26
LRRC14B	1.25968	0.0420959707199436
AC096564.1	1.25989	0.0427840485883089
CD109	1.25999	0.0105182258401179
SLC2A7	1.26201	3.45641494508181e-11
DCST2	1.26239	0.0486809104867565
HHIP	1.26261	0.00143344488263199
AC012651.1	1.26522	0.022888096713695
ZIM2	1.266	0.0003401987150844
AC245748.3	1.26696	0.000307508560244382
AC011474.4	1.26812	2.03294541992112e-06
NR4A1	1.26902	6.70653322269884e-22
RNU1-4	1.26994	0.00834054710244063
RASSF5	1.27054	5.06161911587102e-09
ARHGEF4	1.271	4.93428214138171e-18
ATE1	1.27122	2.22094455325395e-35
PEX11A	1.27277	1.70506025462057e-33
HOXA9	1.27286	1.21937707944942e-23
RPS10P7	1.27305	0.00094101359606249
C1QTNF12	1.27317	6.39743024880871e-12
RIOK3	1.27361	1.22824524125063e-26
TSPAN14	1.27368	8.11135522983287e-46
ACHE	1.27426	0.000822559636239458
TMEM141	1.27556	1.69748524753199e-46
AC083843.2	1.27645	1.06168044208749e-11
C9orf153	1.27686	0.0205319782506223
LINC01145	1.27766	0.000211289202758974
AMY2B	1.27767	0.00480572602869575
AC097359.2	1.27779	1.87939669006891e-08
MRPS26	1.27814	2.16114535129298e-58
AC124319.1	1.2785	0.00907366559597933
P2RY8	1.27924	0.000642339615687978
ZBTB25	1.27945	1.74695115734791e-23
MOGAT3	1.28019	1.47742987265531e-44
AC140479.7	1.28035	0.0435438252663784
AL137013.1	1.28077	0.000540606226608705
BMT2	1.28122	7.41917064149439e-13
AC092802.3	1.28316	0.00275297519325843
CDY4P	1.28386	0.0275913068032217
AC004656.1	1.28528	6.11595522127951e-68
AC008592.2	1.28552	0.0042164251942187
AC005330.1	1.28553	0.0043311197391225
AL031667.3	1.28657	0.00075625726869938
MIR3609	1.28712	1.9635786368265e-05
PDK3	1.28715	2.51856815576429e-52
HIST1H2AI	1.28727	1.06161356026126e-13
AC078819.1	1.2895	0.0300262395437359
DNM1	1.2902	2.35698563121418e-09
RGS2	1.2913	0.00845225762527399
SYBU	1.29141	1.34660976340656e-17
SYT7	1.29233	2.15105124253942e-68
TTC30A	1.29275	3.13169523792932e-16
AC073862.5	1.29416	3.63072141334215e-05
CNN2P6	1.29481	8.62541033917277e-05
ST3GAL1	1.29482	1.61142564858588e-09
LINC01970	1.29662	0.0236599466012457
OCA2	1.29747	0.00547827213859819
G6PC	1.29845	0.0361954400573984
FO393401.1	1.29913	0.0144343430135522
LYPD6	1.30027	0.000126611724348246
HIST1H2BL	1.30094	1.51941847527763e-13
AC009005.1	1.30149	0.000107302977477296
LINC02211	1.3039	0.0147622478471745
PIM1	1.30394	2.29976767467387e-21
LGALS7B	1.30741	1.64245325343743e-05
SYNPO2L	1.30761	2.39693095353321e-05
TANC2	1.30876	1.78023113148077e-11
PITPNM3	1.30978	7.414186929386e-06
KRT18P7	1.30981	0.0344936858975363
LNPK	1.3118	1.1773548366203e-41
BRSK1	1.31268	0.0346712790965925
HOXC4	1.31383	4.4938064537428e-26
AP000462.2	1.31542	0.014170351068391
AC006213.2	1.31578	0.00885075493211803
AC021086.1	1.3158	0.00287948313120998
C19orf73	1.31742	0.0325032519138965
AL121827.1	1.31827	0.00272092297871303
SEMA3C	1.31943	1.95591037445464e-18
AC025917.1	1.31944	0.0196346936072128
ACTG1P10	1.31985	2.45658395567382e-06
ID2-AS1	1.32039	6.87297639684255e-14
TIAM1	1.32061	2.13524438509754e-45
AP003108.5	1.32106	0.0397498895458659
NINJ2	1.32134	6.10228911435629e-08
ENPP7P4	1.32141	0.000709648280846031
ETNPPL	1.32229	0.0326523158905667
AC008406.3	1.32264	4.90676101467106e-27
KIAA1211L	1.32267	0.0104437727890461
MIR3174	1.32331	0.0131913432983812
LBP	1.32915	2.56932009611728e-12
NLRP7	1.33036	2.36271387769843e-14
GSN-AS1	1.33232	0.0344443614644958
TNIP1	1.33294	9.91655047454515e-69
PLIN1	1.33483	6.09941726942368e-07
HIST2H2BF	1.33496	1.73075542289025e-30
NR1I3	1.33511	6.51493255909684e-11
PTK2B	1.33523	2.06483403647757e-24
DGCR9	1.33602	0.0345661698361392
DZIP1L	1.33693	5.72231702743085e-13
FAM83B	1.33707	6.0773148143949e-20
TOPORSLP	1.33733	0.00663879422744252
AC008280.3	1.33753	0.00313521548968099
COL17A1	1.33793	2.82476909332804e-10
PFKL	1.33806	3.82099690443126e-93
AL513534.1	1.3386	6.65083587167857e-09
ADORA2B	1.33919	3.52762332963362e-15
KRT18P62	1.33922	0.0332702362733157
ABCA2	1.34107	2.09508769436597e-62
CLRN3	1.34401	9.65683074697403e-30
AL731563.2	1.3457	0.00789243597663239
THAP8	1.34695	8.40154113683701e-22
GSN	1.34723	7.7971677705012e-69
PDE6B	1.34773	0.0119821035120933
CHSY1	1.34997	3.56701349887008e-38
LINC00649	1.34999	1.21766091140134e-07
GOLGA8IP	1.35062	1.0277042370176e-43
ZNF160	1.35158	6.45835040727179e-47
PDGFRA	1.3527	2.05657019441412e-13
FBXO42	1.35317	2.81019924280656e-27
ALDOA	1.35383	2.20268933216875e-42
AC005871.2	1.35594	2.91992873475343e-10
SLC13A2	1.35812	0.00684573076379765
NSD1	1.35846	0.0143042114403205
RPS20P31	1.35861	0.0174192462666681
HIST2H2AB	1.35941	0.000169218011869831
BCAS1	1.36388	1.92256558190994e-24
MMEL1	1.36547	0.0291630777158447
FAM156B	1.36764	0.00376982023963437
HOXC5	1.36765	1.6999280966349e-10
AC099489.1	1.36797	2.16654716831963e-05
ANO7	1.36861	1.22456539537662e-38
BPIFB1	1.36912	0.000334961387054339
GADD45G	1.36914	2.08859846520578e-05
SLC16A11	1.36953	0.0143494559280089
AC005562.1	1.37273	1.13898856834194e-12
PEX11G	1.37319	0.0123294974029262
GOLGA8M	1.37431	9.5130862456581e-08
ARSI	1.37448	4.08627848225914e-42
SUMO2P8	1.3747	0.00391433756310021
AC068481.1	1.37503	0.0277369054626674
BIRC3	1.3765	0.00163489287895954
MTTP	1.37711	1.12318509526579e-69
GNAZ	1.37816	7.56958172869059e-16
AC092620.2	1.37842	0.0139282375685382
C1orf21	1.37933	1.0014991350027e-07
AC008894.3	1.37999	0.000367217628828248
KDM7A	1.38139	3.00249896898074e-18
MYO7B	1.38204	3.0643805304276e-15
TNFRSF12A	1.3822	3.2730462280595e-26
AL136531.1	1.38225	0.00031922633501502
SAMD3	1.3827	0.0328132484649846
AC023632.6	1.38356	9.26093093358388e-38
ADAMTSL4	1.38357	4.22830979295693e-49
CD163	1.38388	0.00151022695105457
KCNC3	1.38396	9.74299501583884e-38
C1GALT1C1L	1.38589	0.00400626892709574
AC104695.3	1.38662	0.0354147765785941
AL591895.1	1.38679	6.32260452830264e-05
ECI2	1.38685	1.50476347893015e-15
SLC22A7	1.38788	1.58384032010126e-11
TMCC3	1.38878	3.47857501640267e-20
IL6R	1.38893	2.32729072292145e-24
AP000919.3	1.39021	0.00268381216515893
CSDC2	1.39065	2.62523618634621e-10
AC087482.1	1.39078	4.52717773411352e-17
NEURL3	1.39082	4.77699596718377e-07
AL121949.1	1.39144	0.00377858216379234
CLEC18A	1.3917	0.0332103363683792
TPI1	1.39176	2.78797957939846e-84
MIMT1	1.39296	0.0487210942242155
NEURL1B	1.39441	1.34038399231938e-08
KCNG2	1.39481	0.000217026588560139
EGR1	1.39508	0.000960032452385468
ACTG1P1	1.39577	0.0412734164112451
LAIR2	1.39767	0.00317976458387177
TSBP1-AS1	1.39918	2.86725833346866e-09
ERRFI1	1.39945	3.39053652045664e-29
LINC00974	1.40007	0.00284421497926912
SIGLEC10	1.40057	0.000720665320899927
TTC22	1.40137	7.12774207556985e-11
PHYHIP	1.40172	1.77177488995651e-08
AL591770.1	1.40174	0.0408760856269804
GCOM1	1.4019	0.0011958921641319
FADS6	1.40227	2.60357031417706e-36
AL136309.2	1.40353	0.0177356962505279
HMGB3P9	1.4043	0.0339542394061409
ACKR3	1.40478	1.01027344422004e-17
SLC22A4	1.40528	3.19536015161795e-22
FHOD3	1.40587	2.23743251458564e-05
TUBA4B	1.4061	3.95877964952329e-08
MTND5P26	1.41024	0.0215765472013045
NAALADL2	1.41117	3.05124283142194e-06
P4HA2	1.41191	1.29954123293371e-80
MIR3909	1.41292	0.0422808639444638
PPP1R13L	1.41391	3.38584818191693e-58
HLA-L	1.41421	2.80904446509596e-06
COL4A2-AS2	1.41703	0.00734400915668883
ENKUR	1.4173	3.10813020242105e-07
SNORA37	1.41858	0.0167187981644012
AC005070.3	1.42011	4.05772671849237e-06
AC020916.1	1.42052	2.2466765949701e-05
SAMD11	1.42139	4.51298376174081e-06
PCDH12	1.42171	0.00192557096456077
CD244	1.4225	1.26976833189604e-05
AOC3	1.42254	6.77206105252294e-11
LPIN3	1.42426	1.69748524753199e-46
SIK1	1.42462	0.00036432315185492
KRCC1	1.42573	1.48488621065526e-12
MXD1	1.42595	5.41965657371455e-12
FBXO41	1.42771	9.58358792971953e-26
AC036103.1	1.42866	0.00707956012831497
CDA	1.43065	1.37875312896238e-08
RHOU	1.43098	2.13351014135814e-21
ALCAM	1.43113	2.89449504179318e-09
CCDC183-AS1	1.43169	7.32037479417883e-27
ID2	1.43237	4.60076779735316e-36
ADAMTS12	1.43254	0.00256113019248783
ARHGAP18	1.43673	4.63486548684669e-33
TBL1XR1-AS1	1.43866	0.00278686121237145
AC009686.2	1.43967	0.000180354131632171
FABP3	1.44012	7.32163180825164e-44
PLEKHA4	1.442	2.59421229220181e-51
AL390719.1	1.44266	2.145502859928e-12
ERO1A	1.44293	1.09304882185589e-67
TIPARP	1.44395	1.93302380324008e-12
ITGB2	1.44559	6.51409026069441e-42
DDX3P1	1.44588	0.0017471592329013
DDX47	1.44627	1.3092361522097e-07
SH3D21	1.4464	2.86778946802731e-69
FAM8A4P	1.45428	0.000731891847714624
CFAP74	1.4544	0.0409773656880841
FRMD3	1.45457	1.47562245879688e-26
AC080129.2	1.45504	0.0111532848018362
FAM219A	1.45682	3.51910012426517e-27
AC021218.1	1.45697	6.83629982170666e-14
MRC1	1.45732	0.0416040150095367
WAS	1.45757	0.00138692655987837
ENC1	1.45905	4.28128641088503e-21
WNT1	1.45955	0.0416081944103978
CASC15	1.46122	1.79214661178139e-05
AC010331.1	1.46122	0.00904277635491915
AL845331.2	1.46315	0.000195531773615135
CCDC27	1.46575	0.0285911393613818
PERM1	1.46595	4.28957149462343e-05
AC126389.1	1.46671	0.0214438465503218
TRPM1	1.46791	0.0361005910108468
AP005137.2	1.46791	0.0471514769871073
OR2AG1	1.47103	0.0403214252267531
LINC02157	1.47109	0.00205462221824016
SYTL3	1.47209	8.95153274250631e-05
RAB30	1.47254	2.9878891348739e-10
FAM210A	1.47324	7.77671395287798e-32
JUND	1.47361	1.90247668883864e-15
CHRNA4	1.4737	2.73695679130976e-16
AC004923.1	1.4759	0.00960515124873465
NRXN2	1.47599	7.09500949554182e-08
ALPG	1.47645	5.89797134735135e-19
PIAS2	1.47695	1.17325067102389e-35
TMEM255A	1.47716	0.000174682724890882
SCML4	1.47832	2.3643288638188e-10
ACAP1	1.47885	1.85723698133122e-18
AC005005.3	1.47971	0.00317670395009655
UBA7	1.48103	0.0464372012161018
PDLIM2	1.48232	1.69436785251264e-34
SLC6A19	1.48277	8.24835012895034e-07
KLHL31	1.48401	1.08478060781718e-05
RN7SKP23	1.48544	0.0039179996995913
CPE	1.48771	8.08680511139453e-44
PPME1	1.48806	5.72119070418384e-47
MYH16	1.48851	0.00372024747237948
GFRA3	1.49093	1.79900830567497e-05
MX2	1.49224	3.32399926900206e-07
UCA1	1.49379	1.05432473470954e-16
PLAUR	1.4945	0.000225089488759277
AC073389.1	1.49474	0.00526713934914705
PHKA2-AS1	1.49477	0.000572557719320922
PXDC1	1.49871	5.12017973073294e-06
AC073316.3	1.50131	2.78242811867629e-11
ARHGAP27P1-BPTFP1-KPNA2P3	1.50405	0.00185155808863295
AL161937.2	1.50416	0.000632562661408226
SMUG1-AS1	1.50468	0.000924659552154151
AC092127.2	1.50588	0.000116441869485649
SEMA3G	1.5062	9.65923203896849e-19
FAM117B	1.50785	1.83459319457625e-35
FAM160A1-DT	1.50793	0.00311181287052839
NLRP1	1.50917	7.50996736355551e-19
CLEC18B	1.51307	0.0158252177496428
MGAT3	1.51326	8.81821546020457e-10
ADGRF4	1.51465	0.000507286130666609
TPI1P1	1.51492	0.000614599342076604
FBXO17	1.5159	2.90356414061501e-91
ART4	1.51708	0.0240222211425403
SCAND2P	1.51713	4.39703775666005e-09
MYRIP	1.51771	0.000701253171422605
GPR157	1.51829	3.02281682279738e-12
AP001094.3	1.51852	6.69771355770266e-05
NAB2	1.51881	1.48238824040747e-37
C3	1.51972	9.33811355092933e-91
PIK3IP1	1.52075	1.01433043058545e-26
RNA5SP450	1.52093	0.0453775511315036
PFKFB1	1.52174	8.99136368262297e-10
AMOTL2	1.52281	7.303363703468e-29
AL357033.4	1.52312	2.22832361141511e-27
AC092127.1	1.52335	4.05772671849237e-06
AL445531.1	1.5235	0.000273907077602309
AC016251.1	1.5237	0.00156044993142612
DPPA3	1.52636	1.03046644328203e-22
HOXA11	1.5264	0.0337366500037674
ANKRD55	1.52656	1.83460696124095e-13
TTLL7	1.52659	0.0120450764277178
MIR196A2	1.52664	0.00613651653501172
HR	1.52843	3.04087916327139e-11
FGF1	1.5285	0.00754732198554396
PRELID2	1.52856	7.76813509583106e-58
LINC02487	1.52859	1.69241942722802e-07
CCL25	1.52895	0.00728233539697707
ITGAM	1.53011	1.16025883946183e-07
IGSF9	1.53115	0.00177116510084779
AL590666.2	1.53145	1.46785036839377e-06
APOC3	1.5317	1.07173093018392e-94
AL591424.3	1.53174	0.00372220652615028
LRRC31	1.53246	0.000429121481905963
AC004943.3	1.53361	0.00932424147502384
PLIN2	1.53384	4.58528590333371e-28
PCSK1	1.53421	4.18280329212e-05
HOXA10-AS	1.53494	5.36938462908082e-16
KIAA0040	1.53632	0.031114637681368
CLEC10A	1.53702	0.0307062274772429
APCDD1L-DT	1.54689	0.00242837363877582
AC008443.5	1.54822	0.0285467066527807
ADAMTS2	1.54846	0.0260976908409672
PPIAP51	1.55061	0.00504911600401558
CTD-3080P12.3	1.55233	4.01173029442934e-11
RF00409	1.55263	0.0210541275785723
BSND	1.55265	0.0323819357248822
AC243964.1	1.55365	2.03815194649861e-10
CABP7	1.55497	0.00221114806084718
KIAA1755	1.55776	5.4970331663149e-06
AL078601.2	1.55973	0.00822171668136099
Z98949.1	1.56014	3.3569625073206e-06
PVR	1.56019	2.34097530934648e-55
CDCA7L	1.56022	5.56236689177164e-42
ZMYND15	1.56171	6.42683190718836e-08
SNCG	1.562	0.0156194233143961
MYL3	1.5643	4.44460101681892e-83
EFHD2	1.56719	1.64956178149981e-84
NAV1	1.56858	5.79074929598861e-05
SERTAD2	1.56901	2.21588922763567e-16
YEATS2-AS1	1.56961	1.8757135210466e-05
RPS4XP5	1.57181	0.00703653308014706
APOLD1	1.57566	1.94400500309958e-16
INPP4B	1.57602	1.36115207849836e-24
HOXC-AS3	1.57677	6.35974597021709e-12
AC037459.2	1.58	1.47907712532426e-08
WSB1	1.58105	1.57859324892141e-44
SLC2A10	1.58176	2.16640276190018e-19
DRP2	1.58212	0.0383302263435278
CDHR2	1.58264	5.24905039203017e-34
SMAD7	1.58316	1.49887298664454e-15
CYCSP38	1.58339	0.00834509299750699
CEMIP	1.58497	4.51883680436596e-63
AL162724.1	1.58609	0.00722431619032135
AC008763.1	1.58638	0.0385674792482032
PHACTR1	1.58748	2.0816848348478e-07
CACNA1B	1.58837	0.00168137308390347
EVX1	1.58899	0.010187175602202
PTP4A2P1	1.58904	0.0035516608034697
AC011474.2	1.58971	0.00353344915407254
TNFSF4	1.59164	2.39337437808419e-16
GALNT9	1.59372	0.00174670139474762
AXL	1.59468	3.99792326233632e-31
NYX	1.59533	0.0185808855562461
APOA5	1.59641	2.412036697001e-47
Z98949.3	1.59714	0.0411416558806679
ZNF521	1.59871	5.9623677867465e-09
MYO15B	1.59988	3.96826492085751e-25
MMP1	1.60069	1.85446817704957e-15
NFIX	1.60151	0.00136121135769874
LOXL1	1.60191	1.12894817724223e-38
CDH9	1.60376	2.26900659424318e-13
AC025279.1	1.60606	0.0191766448142383
HK1	1.61035	7.71679496140496e-36
PRSS53	1.611	1.49173795047141e-12
RNASE2	1.61165	0.0029945015909635
AC012629.1	1.61184	4.51661228769191e-08
SLC11A1	1.6122	0.000100570345333224
AC121761.1	1.61334	0.0034264245188026
LY6E-DT	1.61447	2.50683906029876e-32
AC005972.3	1.61699	0.0237573480500668
AL358472.5	1.61761	0.000540385092572784
CRABP2	1.61822	2.10561453788771e-23
AL133444.1	1.62274	0.0284111488262596
AC012181.1	1.62321	0.000319001597886796
SEPT6	1.62358	7.29420256113653e-14
AC007365.1	1.62917	0.00130208638242474
LGALS3	1.62962	1.68517213951251e-90
AC107031.1	1.63054	0.0004899286669626
EPOP	1.63091	2.79467752535581e-92
LINC01267	1.6315	0.00131140126190025
AP000439.2	1.63226	3.78130504366356e-17
LINC00310	1.63285	2.7798998512537e-05
KCNF1	1.6336	0.000290621203469433
AC022400.8	1.63563	0.00373090608017573
FMNL1	1.63651	9.86087817287025e-17
FBXO32	1.63741	2.13536601409301e-08
RLF	1.63794	1.70172692309686e-38
TNS4	1.63989	0.0258422801851185
SLC24A2	1.64013	0.00155699433609169
C22orf24	1.64046	0.00376303859724756
OXCT2P1	1.64065	3.9121635163986e-09
AC004765.1	1.64138	0.000104989095631812
OXCT2	1.64451	1.79125000322628e-08
EDAR	1.64888	0.00806172172495905
DNMT3L	1.65063	0.0249153042799782
SLC34A3	1.65127	1.39546875181854e-31
CTNNA3	1.65383	0.0402060280163382
GALNT18	1.65636	5.69436188238658e-08
SORBS1	1.65725	7.98661524882536e-43
AL022238.3	1.65763	0.0280113800933921
ATP8B2	1.65901	9.05950774640487e-48
AL159166.1	1.6601	0.0218461907994132
ALDOC	1.66011	1.09851315723686e-08
VEGFA	1.66215	2.26486478128934e-23
TRDC	1.66418	1.72107787310658e-12
EGFLAM	1.66421	0.00624377830129182
TPM1-AS	1.66491	0.00405751445433411
BMP2KL	1.66529	0.0177226892152355
AP000812.3	1.66616	0.023767628267413
DUSP6	1.66864	2.73943312953214e-54
CYR61	1.66962	1.29620550143428e-12
RF01293	1.67146	0.0107917033813268
LINC01659	1.67376	0.000610676627467479
DNAH1	1.67394	2.79310324448951e-12
KIF5C	1.67546	0.0204177575756183
NEDD9	1.67663	1.06980726114266e-22
KLF7-IT1	1.68006	1.60229506298608e-05
IGSF11	1.68512	0.033260292484018
AL139274.1	1.68628	9.21175241013174e-05
ADSSL1	1.68693	8.48789367337769e-18
MATN1	1.68708	4.2054335363231e-06
CASQ1	1.68718	1.39837989814351e-12
GYS1	1.68899	7.22805491044691e-92
NCKAP1L	1.69086	0.0139351227336282
AHNAK2	1.69119	3.51157049663615e-16
AC133644.2	1.69139	0.00314300786581641
INMT	1.69148	4.07512921072657e-57
AC083902.1	1.69157	0.0135328698972634
RPSAP46	1.69522	0.00012534215571384
MYH7	1.69579	1.68676615533998e-14
GLRX	1.69586	1.24195624521276e-87
ARID5A	1.69784	6.51105571688419e-74
TDP2	1.70154	1.20465459591109e-103
WDR31	1.702	2.57979184364186e-08
TFF3	1.70287	5.18022016179812e-32
PPP1R3G	1.70388	4.53739570174949e-13
TAF9BP1	1.70436	0.00195934719308844
RS1	1.70512	1.54381821598944e-05
EDN1	1.70599	7.82769545832982e-05
[truncated: 877 more rows]

## Sheet: Normoxia SLC-0111 vs DMSO
Gene SYMBOL	logFC	Adj.p-value					N of genes
MIR5692B	5.21249	0.00182663			Upregulated		304
RORC	3.29994	0.0454905			Downregulated		96
AL353747.2	3.12213	9.99284e-05
GLRA2	3.10572	0.00470422
KLHDC7B	3.07147	5.9044e-13
MIR6724-3	3.02596	0.0245109
AP001767.3	2.94936	0.0117188
OR1AA1P	2.94601	0.0313722
AC008760.2	2.89787	0.0241365
FHL1	2.88628	0.00413837
AC097065.2	2.86432	0.0187074
LINC02078	2.76613	0.0480682
CEACAM6	2.70617	3.43368e-09
AC099684.3	2.63228	0.0409388
AL357153.4	2.47324	0.0117079
BMP2KL	2.47264	0.0291041
EMX2	2.46764	0.0066133
AL121983.1	2.46753	0.035859
C2orf27AP1	2.46333	0.0207566
MS4A10	2.45642	3.27373e-18
BTK	2.38329	0.0479849
FLNC-AS1	2.32945	0.000335974
P2RY4	2.28215	6.58865e-05
PLAU	2.26797	0.00253122
AC015908.3	2.26478	0.0136056
AC105460.2	2.1887	0.0210712
AP002008.2	2.11844	0.0342136
AC004149.1	2.10356	0.000712325
Z99129.3	2.05857	0.011922
EDIL3	2.0491	0.0219764
AP000253.1	2.04875	0.0483841
HOXC12	2.04076	9.38904e-06
SNORA80A	1.99588	0.0222884
LINC02004	1.94933	0.00675229
ERICH4	1.9274	7.06737e-06
SUCLA2P3	1.89953	0.00971568
SLC22A7	1.89742	4.21843e-26
SEMA5B	1.87833	0.000145479
AC136618.2	1.87802	0.032374
COMP	1.8608	2.77357e-05
PZP	1.85858	0.0299707
SLC7A11-AS1	1.82259	0.00248018
HTRA4	1.80088	0.0311556
APOL1	1.7809	0.0399993
LAIR2	1.76671	8.57828e-06
DES	1.76188	0.00266733
AL136116.2	1.74302	0.0319087
AL022314.1	1.72816	0.0409388
ASPDH	1.72102	4.67051e-11
FAM186A	1.70548	0.00391106
GLI1	1.70519	0.00771336
ACTG1P17	1.68738	0.0315041
GBP2	1.66631	7.75617e-07
OTC	1.65725	0.0278702
SLC7A11	1.65672	8.87866e-33
NAV3	1.64555	0.000322646
AC073283.2	1.64537	0.0247886
NR1I3	1.63854	7.75412e-12
AC073862.4	1.6313	0.0136499
KPNA7	1.59441	0.000468735
KIAA1755	1.593	5.68054e-09
TUBAL3	1.59237	6.19717e-07
PADI2	1.59022	1.99484e-14
CEACAM18	1.58942	0.0324533
AL590762.1	1.57726	0.0232683
PGLYRP2	1.57254	4.21843e-26
ALDH1L1-AS2	1.5691	0.000170347
CNN1	1.56522	0.0119115
ATP6V0D2	1.55096	0.0185506
GPRC5A	1.51941	3.01706e-08
AC078925.2	1.51921	0.0404426
AF131216.3	1.51874	0.0135981
AC097478.2	1.51864	0.00626786
NMRAL2P	1.51672	0.0438759
NPPB	1.51055	5.71674e-17
AC104667.1	1.50229	0.0421928
CHAC1	1.50135	1.87187e-22
SIGLEC10	1.49401	2.73519e-05
TMEM169	1.48955	0.000658098
TSPAN32	1.48499	1.26962e-07
ALDH1A2	1.48112	0.00966979
MGAM	1.45914	0.00942911
SCARNA5	1.45526	2.2257e-05
GUCY2EP	1.44831	0.000199649
PLAC8	1.44694	1.63854e-08
HHIPL2	1.44691	0.0261156
ABI3BP	1.44546	2.12351e-11
LUCAT1	1.4387	0.00106232
GBA3	1.42898	0.000394901
ASNS	1.4261	4.83529e-06
RPL12P11	1.42427	0.0103371
CYP1A1	1.42068	1.87187e-22
FLNC	1.41814	2.30996e-16
SERPINC1	1.41151	1.17775e-19
B4GALNT2	1.40571	1.4866e-06
AC078925.1	1.40423	0.000384729
LGSN	1.39481	4.4244e-06
PCK2	1.38818	8.58629e-26
SLC26A4	1.37911	0.0239599
UBA7	1.36753	0.0130142
PMEPA1	1.3665	3.75218e-09
AL121949.1	1.3629	0.00689718
RPSAP75	1.35675	0.0489616
AHNAK2	1.34846	3.82537e-08
MUC16	1.3476	0.0103371
ALDH1L2	1.34725	8.20073e-20
AL590438.1	1.34602	0.043408
AQP8	1.34581	0.00266733
SLC15A1	1.3357	2.64017e-14
SERPINE1	1.33256	7.06186e-10
ANXA1	1.32756	0.000281624
CDHR2	1.32648	2.30996e-16
G0S2	1.32436	1.15686e-12
TNFSF10	1.31559	8.58621e-21
TAGLN	1.30067	1.671e-08
OR2I1P	1.30005	0.000751524
PIP5KL1	1.29885	1.81808e-06
AC008537.2	1.29437	0.0370044
CCDC102B	1.29315	0.00177137
ENPP7P4	1.28923	0.0302749
BMP6	1.284	0.0155688
BEND6	1.28066	4.81678e-06
AKR1B10	1.27858	0.00024239
AC006517.1	1.2765	0.0226922
C3	1.27188	1.09512e-24
LOXL1	1.26339	1.01667e-12
AC012464.2	1.26203	0.0361266
MIR3139	1.26052	0.0421928
GLYATL1	1.25023	0.00757493
PMAIP1	1.24825	1.17221e-06
IGHV3-15	1.2449	0.000988644
INTS4P2	1.23897	0.029164
AC099508.2	1.23858	0.000455987
POLN	1.23642	5.03779e-05
RBM24	1.23559	0.0169721
DDIT4	1.23131	2.04805e-18
JPH2	1.23126	0.0438759
TRIM29	1.21424	3.69783e-05
CYP4F2	1.2126	2.33044e-07
ST3GAL1	1.20128	0.00012482
TCTEX1D2	1.19972	0.0148442
MIR3609	1.19245	0.0205383
AL391988.1	1.189	0.0447059
ABCC3	1.187	2.29872e-15
CDK18	1.1776	6.23659e-19
ALPK2	1.17671	3.75218e-09
UNC93A	1.17267	2.44476e-19
AC104809.2	1.17106	0.0147908
C11orf21	1.17065	0.0127691
SEMA3G	1.16674	9.14475e-13
TNFRSF1B	1.16462	3.64842e-06
MT1G	1.16111	5.56451e-08
UNC5B	1.15494	4.1522e-11
ADGRD1-AS1	1.15436	2.03943e-05
EGLN3P1	1.15378	0.0210997
AC021054.1	1.14677	0.0110209
AC008280.3	1.14296	0.0289266
FGD5	1.13817	2.58672e-05
LBP	1.13757	9.68195e-06
AC021218.1	1.13176	1.99484e-14
SLC44A2	1.12625	1.74317e-06
SLC28A1	1.12166	0.00811667
AC083841.1	1.11936	0.000360789
AC027644.2	1.11636	0.0288961
AC019080.5	1.1157	0.00142461
DDR2	1.11396	2.04805e-18
ADAMTS6	1.10765	1.46288e-10
PLCB4	1.10175	0.0110209
FRMD3	1.09714	2.00241e-11
CUBN	1.0962	1.02935e-11
EGF	1.09145	0.0208364
GCOM1	1.09016	0.00855677
ULBP1	1.0886	0.000466369
CACNA2D4	1.08815	7.22282e-16
AL591895.1	1.08442	0.00629472
PAPSS2	1.08194	8.5719e-09
AKAP3	1.07956	9.40965e-05
AC016924.1	1.07788	7.62082e-05
AL845331.2	1.07634	0.0212178
AL357055.3	1.07625	0.00321669
AC009139.1	1.07259	0.00446919
CCDC146	1.07073	8.63434e-05
MYBPC2	1.06639	0.00400969
CYP11A1	1.06375	0.0197459
EMP1	1.05725	0.0061151
TAS2R5	1.05428	0.0300694
DUOX1	1.05305	5.4121e-12
AC078925.3	1.05264	0.0358758
HNF4A-AS1	1.04873	2.65224e-06
AL590666.2	1.04676	0.00395648
AP003119.1	1.04281	0.00249281
SLC5A11	1.03327	1.61145e-08
TFCP2L1	1.03229	5.4121e-12
AL365181.3	1.02765	4.75189e-05
MT2A	1.02441	2.05132e-10
CASQ2	1.01844	0.0354452
COL16A1	1.01646	9.2e-09
MIR100HG	1.01254	0.00298424
ADAMTS13	0.995973	3.54493e-09
SLC22A4	0.994769	1.03688e-10
TIMP4	0.990258	0.000219961
STAB1	0.98993	0.0315041
MT1X	0.985567	0.0111086
ADGRD1	0.985365	9.49712e-13
BCAT1	0.980258	3.37233e-13
ALPPL2	0.978828	8.99116e-05
NINJ2	0.975605	0.00690873
ADAMTSL4	0.974646	7.93869e-10
SLC2A5	0.973975	6.30116e-11
CARD14	0.973097	3.41732e-05
IL32	0.965412	4.26943e-10
PDLIM3	0.964233	3.17744e-10
OSGIN1	0.962078	7.70322e-10
AC108134.3	0.961798	0.0493082
HTR7P1	0.956259	0.00620999
ERP27	0.953656	0.000525165
AKR1D1	0.948494	0.000988644
DNAH1	0.947346	3.73263e-05
AP001528.3	0.94702	2.58233e-07
LRP1B	0.94591	0.0246658
EHD2	0.945825	0.000402963
GDAP1L1	0.944454	0.00602516
TNFSF4	0.944398	1.64986e-08
PTK2B	0.941068	7.83705e-10
SCARNA7	0.940758	0.0123901
DUSP8	0.940258	5.4657e-09
CPLX2	0.937917	5.36571e-07
AKNA	0.937033	3.64979e-11
CDKN2B	0.935069	0.00574912
AKAP8P1	0.935002	0.0147953
FSTL1	0.933249	5.30547e-10
MTHFD2	0.933246	3.30484e-11
RNF224	0.932607	1.86158e-05
ATP6AP1L	0.931234	2.09809e-09
CCDC18-AS1	0.931233	7.13266e-06
COL1A1	0.930079	3.6303e-06
ARHGAP18	0.925079	2.21732e-12
MTTP	0.923519	1.35188e-10
LIPC-AS1	0.923156	0.0263053
GBP3	0.919644	0.000118133
AC099677.1	0.919421	0.00319547
NLRP1	0.912897	1.40901e-05
NEBL	0.910835	7.62578e-09
CTSE	0.905589	8.74256e-07
AC019080.1	0.904891	0.0258486
HSD3B7	0.901914	0.0180333
EFEMP1	0.900377	3.88107e-07
LRTM2	0.891409	0.0103371
RPSAP69	0.889415	0.0216854
CIDEC	0.889244	6.00679e-08
LINC01435	0.885076	0.018276
SLC1A4	0.884954	8.13656e-09
ATP1A2	0.884128	1.15828e-11
IGHV3-22	0.883874	1.38281e-06
CLDN1	0.883621	2.66993e-11
MYORG	0.881414	3.17744e-10
FADS6	0.877257	3.68506e-08
CCT8P1	0.877065	0.0253389
ANKRD1	0.875523	4.52075e-05
SOS1	0.875172	4.83529e-06
RPL5P4	0.873955	0.0475951
DTNA	0.873526	0.00437691
AC007277.1	0.872297	3.94009e-05
RBKS	0.871434	3.75218e-09
AC006205.2	0.866672	0.00971568
LIPC	0.865997	2.66424e-09
PITPNM3	0.863787	0.0262608
WDR78	0.860432	0.0158611
ENPP7	0.856263	2.65224e-06
MTMR11	0.85355	0.000272324
PLEKHA2	0.848606	0.0184165
CA12	0.845624	1.4866e-06
RELB	0.842835	1.13717e-07
HSD17B6	0.839129	0.00684193
INHBE	0.837367	0.000344845
MOGAT3	0.837055	3.6543e-08
APOC3	0.836702	6.17916e-06
HHLA3	0.836287	6.91074e-05
AL139384.1	0.832267	0.0188076
AC104066.1	0.830905	3.86901e-07
CSF1R	0.829508	0.000456708
NPIPB2	0.829441	0.0350001
SEMA3B	0.824962	1.2581e-09
AC004890.2	0.824848	7.58e-05
ZG16	0.824259	0.000220802
AQP1	0.822656	8.1097e-05
KRT16P1	0.821997	0.00015745
ANGPTL2	0.821992	0.0172856
LINC00886	0.821663	0.00381816
KIAA0319	0.820107	0.0193819
VSIG10L	0.816554	2.64703e-08
PDLIM2	0.81561	8.5719e-09
ANKRD18CP	0.815148	0.00269632
NABP1	0.811552	2.11603e-05
LDHD	0.810141	0.000229846
DUSP5	0.809463	1.9117e-06
LINC02525	0.808645	0.0335242
SULT1B1	0.808148	0.0453081
CA3	0.807949	0.00196419
AL354813.1	0.80761	0.00803636
SLC2A12	0.806889	4.48057e-05
GRAMD1B	0.80625	7.55695e-09
GABPB1-AS1	0.802712	0.000832704
STC2	0.80097	3.8731e-07
NXPH3	-0.806077	5.96208e-05
AMACR	-0.823629	4.26999e-05
AC092535.4	-0.824486	0.00128468
PMEL	-0.825006	1.54511e-06
S100A4	-0.825551	3.7839e-07
ART5	-0.825822	0.0271758
AC012085.1	-0.827455	0.0117192
XIRP1	-0.831853	0.0466505
AMH	-0.832996	0.0395158
MYBPH	-0.837417	7.49845e-06
RND2	-0.844058	0.00726568
PCDHGC3	-0.845347	0.00152482
EDNRA	-0.848571	9.74258e-05
AC009560.1	-0.854381	6.59833e-06
GPR83	-0.857745	7.55695e-09
CPB2	-0.859811	0.000233809
GPHA2	-0.863313	0.000110447
HOXB5	-0.8647	0.0237571
LATS2-AS1	-0.866336	0.0359157
IRX3	-0.874843	1.74062e-05
ODAM	-0.879762	1.61456e-08
PRSS51	-0.910393	9.69312e-07
CA4	-0.926724	3.00127e-09
TMEM158	-0.931167	0.0130781
TSSK5P	-0.96493	0.00017029
HOXB-AS3	-0.966838	4.46801e-10
AC067930.5	-0.967874	0.0194856
TGFB3	-0.973	2.05097e-07
SH3TC2	-0.973903	0.000525165
PCDHGA9	-0.974593	7.34473e-05
ASCL5	-0.976308	0.000190898
GPR161	-0.980731	3.57637e-11
KIF26A	-0.987035	1.17304e-09
MCIDAS	-0.987293	0.000390519
MYLPF	-0.996374	3.04151e-08
AL355096.1	-1.00588	0.00196586
PRRT1	-1.00905	1.04834e-07
FMN1	-1.012	0.0116872
RSPO3	-1.02994	0.0194856
PTGER4	-1.04001	0.0349208
CALHM4	-1.06386	0.0069573
DNAH10	-1.09196	9.92731e-12
ARHGAP23	-1.10113	4.21328e-14
TULP2	-1.11584	0.039015
GNG13	-1.12115	0.000432775
CYP4F22	-1.15726	0.0377832
AC008753.1	-1.15912	0.00298218
SLC22A12	-1.17853	0.0483659
FOXJ1	-1.19077	1.16441e-06
MYCNOS	-1.20242	0.0205383
LINC01132	-1.20322	0.0331325
CPAMD8	-1.20662	0.0134207
KIF25-AS1	-1.21352	1.74067e-05
CCL22	-1.21716	1.91586e-05
WDR72	-1.23219	0.0434654
FA2H	-1.23326	0.0331325
AC092431.1	-1.24526	0.00855677
PROK1	-1.24892	2.4463e-06
HAS3	-1.25881	5.71674e-17
SSTR5	-1.26328	0.000121171
AL109615.3	-1.27625	0.00667058
TNNT2	-1.29823	4.75796e-07
IRS3P	-1.33314	0.00101752
EFNA5	-1.33972	0.000977905
MIR4512	-1.35566	0.0470426
AC004596.1	-1.36484	0.0211707
FGF17	-1.40487	1.45754e-09
ZDHHC1	-1.41683	0.0105602
CA11	-1.42207	0.00441122
IZUMO1R	-1.476	0.00254825
ZAP70	-1.52706	6.38999e-07
CYP3A7	-1.5959	7.62082e-05
ELOVL4	-1.62268	0.0112629
RNU6-574P	-1.64357	0.00262314
ASS1P2	-1.6713	0.049033
TTLL6	-1.7138	0.00109471
BCYRN1	-1.73136	1.99484e-14
FXYD2	-1.75612	0.0075728
MATN1	-1.78286	0.0284786
HS6ST3	-1.80666	0.0117071
SSTR5-AS1	-1.9009	0.00398857
AL121906.1	-1.93632	0.0340696
SNORD14E	-2.00555	0.00652872
TRIM63	-2.04085	0.019301
TXNIP	-2.05979	0.000145938
AC025575.2	-2.10693	0.0328436
AL591135.1	-2.17242	0.045622
UGT3A1	-2.21846	0.0119115
EEF1DP7	-2.31971	0.00459004
AL606534.1	-2.45583	0.0336727
AL021807.1	-2.48637	0.000229924
DNAI1	-2.59356	0.0464335
LRIT3	-2.93921	0.0211732
AC099328.1	-2.96211	0.00470422
OAS2	-2.96258	0.00493608
HIST1H4PS1	-3.57522	0.0245434

## Sheet: Hypoxia SLC-0111 vs DMSO
Gene SYMBOL	logFC	Adj.p-value				N of genes
RNU6-260P	5.42534	0.000456059			Upregulated	175
RNU6-196P	4.82806	0.00602802			Downregulated	312
CHRM1	3.1648	5.10503e-07
AC024337.2	2.95858	0.047357
AC009090.1	2.8636	0.0327821
AC136603.1	2.83185	0.00607254
AC005084.1	2.66719	0.0406317
TBXA2R	2.52012	0.0211573
ANKUB1	2.5123	0.00609186
AKR1B10	2.51189	5.70838e-05
MT1H	2.30868	0.0259302
AL162274.3	2.25113	0.0438848
GDF3	2.24139	0.0120839
RN7SL359P	2.14998	0.00501021
FLNC-AS1	2.12261	0.000691977
CREB5	2.10253	5.11839e-05
AC008760.2	2.02558	0.0013243
MIR657	1.92973	0.00626188
LINC00861	1.86971	0.0141129
CD22	1.84565	0.00367202
AL031651.2	1.82886	0.00684146
SMIM31	1.74348	0.0034251
ZNF415P1	1.73394	0.0289308
SLC17A2	1.70668	0.0036143
KRT6C	1.6674	1.21089e-05
DUSP2	1.63589	0.021369
FGF21	1.61217	0.000702643
NR0B2	1.58368	3.50679e-06
COMP	1.58286	6.21779e-07
GCM1	1.57174	1.39009e-37
OTC	1.55594	3.03244e-07
SPRY4	1.51742	4.78233e-15
RN7SKP173	1.51164	0.0196682
AC110769.3	1.50465	0.0211824
PDCL3P4	1.48416	0.0141129
AQP7P1	1.47835	0.0295246
MT1G	1.46247	5.49164e-24
MAG	1.45498	0.0147207
TNS4	1.43096	0.000266057
ATOH8	1.41306	1.22374e-05
BEGAIN	1.39021	0.00556973
AL160274.1	1.36994	0.0149575
NR1D1	1.35082	1.27164e-08
NR1I3	1.343	1.23139e-17
AC135782.1	1.34091	0.00127094
CHAC1	1.33937	9.48571e-07
SLC22A7	1.32517	7.52048e-18
MS4A10	1.32312	1.19804e-21
MYBPC2	1.30177	1.83843e-05
H2AFZP1	1.28575	0.0461775
SUDS3P1	1.28177	0.0123381
ADTRP	1.26979	0.0296358
LGSN	1.26753	4.27876e-14
CYP1A1	1.25847	1.8806e-35
DLX3	1.25464	0.000465419
AL136531.3	1.25372	0.0138424
ANKRD1	1.23923	0.000962534
SEMA3G	1.22669	1.29246e-16
TMEM169	1.22556	0.00432874
CRYAB	1.22158	3.08247e-07
ASNS	1.21455	0.000946059
AC093627.7	1.19779	0.0206697
CES4A	1.1859	0.0008548
LAIR2	1.17917	0.000186744
ERICH4	1.17008	0.00144621
LACTBL1	1.15023	0.000103916
FAM19A4	1.14529	5.94907e-09
SLC30A2	1.14338	0.0404387
ST3GAL1	1.13934	2.59634e-12
NCMAP	1.13227	0.000657818
SRRM4	1.13198	0.028821
TAT	1.12984	0.0407963
SEMA6B	1.12897	1.52175e-22
STAB1	1.11531	0.000636706
IGHV3-22	1.11526	0.0050789
MT1F	1.10671	2.15078e-25
G6PC	1.10443	0.00475347
ENG	1.09025	7.16159e-07
KIAA1755	1.08643	7.13131e-13
GCOM1	1.08159	3.27275e-05
MIR3189	1.07688	0.00413521
DUSP8	1.07373	0.044725
ERICD	1.06982	1.67748e-22
AC008537.2	1.06376	0.0374282
HSD3BP4	1.05321	0.016894
MT2A	1.04638	4.92813e-22
TSPAN32	1.04446	0.00148967
RASAL3	1.02543	5.98771e-06
AL121827.1	1.02509	0.0197818
DNAJC19P5	1.02248	0.000270733
SLC7A11	1.02174	2.18116e-29
MYZAP	1.01602	0.00100015
PGLYRP2	1.01393	1.41683e-22
DHRSX-IT1	1.01295	0.0178832
SLC25A25	1.01238	0.000399028
CDH5	1.00675	0.00313074
AF131216.3	1.00599	0.0206045
ZFP36	1.00485	0.00129672
HOXB6	1.00443	6.79852e-06
ANGPTL2	1.00397	0.002014
ACKR3	0.999607	9.18262e-08
MT1X	0.997137	4.62759e-05
GUCY2EP	0.995683	0.0317356
G0S2	0.994105	6.28955e-13
PCDH1	0.992666	2.22891e-08
NOS2	0.99234	6.47406e-08
ITGB3	0.991051	0.0130302
AC009139.1	0.984757	0.02413
SULT1B1	0.979303	0.0130936
MLPH	0.977638	0.0474648
GFI1B	0.973651	0.0353674
SLC9A2	0.968136	8.00563e-08
RPL12P14	0.964978	0.0102847
WNT8A	0.964868	1.23961e-13
LDHD	0.957016	8.85178e-09
BDH1	0.955523	6.44551e-08
BEND6	0.953467	0.000446719
WDR78	0.952715	0.00207681
RN7SL67P	0.952536	0.0225405
LONRF3	0.943545	1.77672e-09
PADI2	0.941425	4.26681e-24
AC007277.1	0.941303	1.90563e-06
MT1A	0.939555	0.03433
AKR1C2	0.937839	0.00333252
CPA2	0.923938	0.0431196
AC002558.1	0.92066	0.0210186
INHBE	0.914911	2.70834e-10
CDHR2	0.90761	1.30744e-21
NINJ2	0.907546	9.10778e-06
CYP1A2	0.906879	0.0495352
DAGLA	0.901525	0.00136349
H19	0.899518	0.000430917
KRT16P3	0.898608	0.0044833
PCK2	0.897474	2.39777e-17
CDC42EP1	0.895607	0.0077474
DDIT3	0.89479	0.00896783
FLNC	0.894526	2.80917e-08
UNC5B	0.88395	3.37159e-11
BTN1A1	0.881233	7.65983e-06
AL845331.2	0.880307	0.00391693
UBA7	0.87971	0.0357464
EDN1	0.878112	0.0383635
CAPN3	0.873585	0.000357592
SERPINC1	0.872495	5.47391e-24
NFE2L2	0.872134	1.07139e-11
C6orf222	0.870677	0.0238424
AC018552.3	0.866008	0.0439905
SKIL	0.861761	4.41751e-05
HBEGF	0.860932	0.00758017
PFKFB1	0.860816	3.23298e-06
COL1A1	0.860041	2.59634e-12
CBR3-AS1	0.84952	0.0269506
USP35	0.848804	0.000294442
TRIM50	0.84576	0.0243908
HNF4A-AS1	0.841752	1.48743e-08
ELN	0.837789	1.90775e-14
SNAI1	0.83588	1.04977e-06
CDC42EP5	0.835137	0.0305258
CYP19A1	0.834726	3.35902e-13
NUAK2	0.833848	1.52107e-06
DUSP13	0.833246	0.0217159
CPNE6	0.832147	0.0373095
PDLIM3	0.831016	1.58047e-06
CBX4	0.82853	3.17484e-06
EPB41L3	0.822489	4.52726e-05
INPP5J	0.822441	0.00205392
KRT16P1	0.820866	0.00023512
C3	0.818719	3.58464e-21
CTSE	0.817345	6.90049e-17
TMC7	0.815237	3.74489e-07
ZNF467	0.807572	0.00830711
AKNA	0.805388	8.66923e-18
OAF	0.803138	2.78453e-06
ULBP1	0.801729	0.00602288
SEMA3B	0.801499	1.35081e-13
CDKL1	-0.801639	0.0444822
RASA4CP	-0.814294	4.56181e-05
AC011287.2	-0.814653	0.0391644
ARHGAP23	-0.81475	0.00198874
ERBB4	-0.821557	1.76601e-06
CLEC4C	-0.822071	0.0141348
AL161668.3	-0.826204	9.14042e-07
TPM3P9	-0.834645	1.23961e-13
TUBA1A	-0.835479	0.00018269
NKAIN4	-0.835667	1.85902e-05
AC087741.3	-0.835735	0.0446789
KLHL29	-0.837767	0.00288477
DIRAS2	-0.838243	0.0228719
INHA	-0.842106	0.00106759
EGFL7	-0.842436	0.0465533
CCL22	-0.843108	0.0246733
AC008764.2	-0.844333	0.000278843
PRRT1	-0.844622	8.58753e-05
GDPD3	-0.848019	0.0132808
TEX9	-0.84806	0.000414388
SCRG1	-0.852347	0.0446404
ABALON	-0.85246	9.3999e-10
ZNF470	-0.853005	5.66582e-13
KLHDC7A	-0.853867	6.52359e-07
KCTD11	-0.855227	4.90485e-18
HOMER1	-0.855647	0.000139693
AC010997.4	-0.856074	0.0356594
FOXJ1	-0.861238	7.50967e-05
KRTAP3-1	-0.862064	0.0415425
STMN3	-0.862998	0.00202469
CERS1	-0.866384	0.005056
STAM-AS1	-0.867271	0.0418521
TTC3P1	-0.868033	0.00148314
HILPDA	-0.871224	2.55579e-14
DNAH9	-0.871946	0.0182981
AC073316.3	-0.873542	0.000104673
AC110285.2	-0.8753	0.00832761
NME3	-0.875906	0.000521059
AL513477.1	-0.877058	0.0299605
SYT8	-0.879089	9.43351e-18
ITGA2B	-0.883732	0.00136349
AC005329.1	-0.884994	0.00209897
HFE	-0.887193	0.0447663
FREM1	-0.887966	0.0212042
PARD6G-AS1	-0.88868	0.0150291
AC007842.1	-0.88986	0.044754
PCDHGB3	-0.893737	0.0470278
AC097534.1	-0.894251	0.000197215
ZNF594	-0.896318	0.00104393
CEBPD	-0.897279	1.3785e-07
AC020928.1	-0.899059	0.0318121
FNBP1P1	-0.900162	0.0159663
FOXD1	-0.903022	1.64922e-07
NKX3-1	-1.00425	0.0434737
NLRP7	0.952427	6.32071e-13
BRICD5	-0.903534	0.000113236
PPAN	-0.904349	0.000743591
ACTG1P10	-0.905831	0.0045506
AC110769.2	-0.909136	0.04734
LTB4R2	-0.91086	0.0136144
PYGM	-0.913812	0.00395963
TBC1D29	-0.916091	0.015745
RNU4-1	-0.916535	0.0498809
AL136984.1	-0.916609	0.00128829
AL591845.1	-0.920487	0.000293005
RCOR2	-0.922023	2.17535e-15
H1FX-AS1	-0.927004	0.0062904
LINC01465	-0.929246	0.00202186
PLEKHG7	-0.93084	0.0224664
AP000866.1	-0.931556	0.0123825
AC090515.2	-0.931864	0.0399705
CCBE1	-0.934113	0.00220912
AL121906.2	-0.935166	0.0019892
UPK1A	-0.936059	2.55579e-14
TMEM139	-0.937924	0.00013886
SRMS	-0.939869	0.0496357
THRB-AS1	-0.940798	0.00870453
IL3RA	-0.941683	0.0178292
AC005726.1	-0.943517	0.00628534
AC144450.1	-0.945323	6.81733e-05
MYO1H	-0.94623	0.0311915
PHKA2-AS1	-0.950172	0.0256582
AC022784.1	-0.951092	0.000724511
AC010615.1	-0.951121	0.0375857
FERMT3	-0.953853	0.0342952
C6orf223	-0.962257	0.00617018
SCN4B	-0.962554	0.000157019
FHAD1	-0.963612	0.00592367
SH3TC2	-0.968171	0.000804087
PSMD6-AS2	-0.968549	0.00288477
KIF26A	-0.969694	3.52073e-06
LINC00562	-0.971727	0.0126866
PAIP2B	-0.972669	6.24727e-07
RPSAP52	-0.972845	0.0033478
ADPRH	-0.973072	0.000845048
C19orf67	-0.973582	1.80427e-11
UPK1A-AS1	-0.974021	0.00180389
EMILIN3	-0.975402	0.00211145
AC012181.2	-0.977703	0.017981
AL645608.8	-0.977776	0.000709963
HIST1H4D	-0.977853	9.82133e-06
AC012557.1	-0.979285	0.0311915
PCDHGA6	-0.98332	0.00445195
LOXL3	-0.983884	1.4471e-11
RIMS2	-0.984041	0.00731447
KCNAB3	-0.985686	0.00458414
AC037459.2	-0.988538	0.00205392
FAM13A-AS1	-0.988563	0.00638855
CTSZ	-0.990966	0.0230688
PPFIA4	-0.993263	3.05479e-17
ZDHHC1	-0.995255	0.0351475
TPM3P6	-0.995656	4.71767e-05
LAG3	-1.00236	0.0379676
PHACTR1	-1.00601	0.000359469
PCSK9	-1.0078	7.50547e-26
IKZF2	-1.01155	2.94547e-07
GALNT18	-1.01366	2.07223e-05
LRRC69	-1.01487	0.0272649
P2RY11	-1.019	3.53535e-06
IRS3P	-1.0249	0.0295533
FLG2	-1.02608	0.01082
AC105910.1	-1.02913	0.0447409
WDR72	-1.03112	0.0102864
AP000977.1	-1.03141	0.00802354
AC109326.1	-1.03244	0.0050789
COL1A2	-1.03253	2.38487e-20
SCNN1D	-1.0367	0.00687643
AL133338.1	-1.03993	0.000454481
AC008764.6	-1.04001	0.00248849
CA9	-1.0439	1.00994e-18
AL031731.1	-1.04412	0.00367202
AC093525.7	-1.0456	0.0470278
AC107021.1	-1.04603	1.58047e-06
WDR54	-1.04976	9.92086e-36
DNAJA4	-1.0501	0.00599341
HTR7P1	-1.05292	0.00355751
RNF183	-1.05486	2.25895e-26
SYDE1	-1.05793	2.35391e-20
MAB21L3	-1.06011	3.69353e-29
GALNT9	-1.06419	0.0421942
MATN1	-1.0642	0.00646731
AC107021.2	-1.07169	5.13301e-08
PLPPR3	-1.07534	0.017165
RF00004	-1.07562	0.000339945
AC108112.1	-1.07879	0.00481408
DDN	-1.07998	9.76271e-10
FAM19A5	-1.08007	1.94781e-05
PCOLCE2	-1.08097	0.0001027
RAPSN	-1.08653	0.028054
AC097534.2	-1.08895	1.30492e-08
AL035461.2	-1.09046	0.00707322
FAM160A1-DT	-1.0906	0.0348842
ZNF214	-1.09386	0.015084
CYP8B1	-1.09467	0.00575889
NREP	-1.10269	1.19489e-15
ADAMTS7P4	-1.10773	0.0404798
MYBPHL	-1.10896	0.0316113
BHLHE41	-1.1093	0.00106497
CFC1	-1.11888	4.80113e-06
PRSS53	-1.12606	3.00066e-05
AC090241.3	-1.12625	0.000495525
C4orf47	-1.12629	9.68305e-06
SERHL	-1.12956	0.0139645
AC008438.1	-1.12961	0.0433488
DINOL	-1.13187	0.0196682
TSSK5P	-1.13676	0.000104464
AC005674.2	-1.14116	0.000618134
PLAC9	-1.14439	0.0126258
RNF122	-1.14771	8.21176e-07
CD83	-1.15657	0.0416864
AFAP1L1	-1.15826	1.52438e-05
RSPO3	-1.16033	0.016591
KRT39	-1.16191	0.0301223
AC006518.1	-1.1669	0.0181665
AC005726.3	-1.17154	0.0278471
NDNF	-1.17511	1.79522e-09
AC010168.2	-1.17636	5.9317e-05
CCDC17	-1.17652	2.06746e-05
PXDN	-1.18556	0.00266762
GAS6-AS2	-1.20869	0.0184933
STARD4-AS1	-1.21178	2.72649e-06
AL929236.1	-1.2132	0.0038784
TMEM74B	-1.21996	5.22446e-11
GP1BA	-1.22143	4.95124e-05
CABP7	-1.22964	0.0177978
RNU1-4	-1.23568	0.00661377
MORC2-AS1	-1.23618	0.0427295
AC120057.3	-1.24524	0.00480983
BTNL2	-1.24626	0.000226919
CD300A	-1.25566	5.83255e-06
CRYBB3	-1.26472	0.000882143
TMEM92-AS1	-1.26521	0.0485297
MIR210	-1.26785	0.0169231
AC104564.5	-1.27689	0.0271709
TPRXL	-1.27914	0.00140365
AC010654.1	-1.28288	0.00511441
SLC39A8	-1.2951	0.043617
AC141930.1	-1.29683	3.71502e-06
PLA2G4D	-1.29851	3.97959e-05
AL354732.1	-1.29956	0.0262161
AC092117.1	-1.30245	6.30556e-06
TPO	-1.30898	2.2868e-05
NCAPD2P1	-1.31528	0.00133317
LINC01126	-1.31549	0.0200224
ICAM5	-1.32274	0.00161806
DOCK3	-1.32476	0.00243699
OTX2	-1.33169	0.0158222
KIAA0040	-1.33361	0.0415425
LNCSRLR	-1.33611	4.72544e-07
SIT1	-1.3458	1.31315e-05
SLC47A2	-1.3494	0.00226403
PCP2	-1.35452	0.021369
EFNA5	-1.35587	0.00439096
AC046185.2	-1.36093	0.0464738
RPL35AP32	-1.3616	0.016724
CAMKK1	-1.36195	7.90964e-10
B3GNT4	-1.36532	1.72808e-18
STC1	-1.36597	2.41696e-19
JAM2	-1.3746	0.0219322
LSMEM2	-1.37512	0.0455228
LINC01508	-1.37671	5.09305e-10
AL451050.2	-1.38276	0.000159545
AC072061.1	-1.39073	0.0112859
AP003068.4	-1.39127	8.62791e-05
RPL23AP53	-1.39595	0.0163829
RNF223	-1.39634	2.17235e-13
AMH	-1.40996	0.0266517
LCN8	-1.41099	0.00260124
SLC25A2	-1.41171	0.0300632
MPEG1	-1.41566	0.0200224
RHOBTB1	-1.432	0.000709963
AC016877.3	-1.43214	0.00714021
RNU1-1	-1.43219	0.00286904
AC138655.1	-1.43245	0.0471788
AC009686.2	-1.43274	0.000128896
HLA-V	-1.44192	0.000935174
AC114947.2	-1.4487	0.00415955
PDE4C	-1.45441	1.11446e-06
LINC01667	-1.46888	0.0400673
AL512646.1	-1.46958	0.0274496
KRTCAP3	-1.47139	0.00266762
AC108860.2	-1.47252	0.00660864
AC044860.1	-1.47712	0.00109065
AC119751.6	-1.48521	0.0275935
ALDOC	-1.48839	1.46457e-08
SOX2	-1.50491	0.0467015
AC245014.3	-1.50767	0.0383669
AC012313.5	-1.51594	0.00964351
AC245407.1	-1.53342	0.0196682
PCDHGA8	-1.53833	0.00355723
AP001626.1	-1.55099	0.0372467
RNVU1-15	-1.55889	0.0147561
AL022324.3	-1.57893	0.0309769
MFAP4	-1.59078	0.00689867
SLC4A4	-1.59364	0.00310869
AL358613.2	-1.61101	0.000295568
ZRANB2-AS1	-1.61607	0.022541
PRSS27	-1.61973	0.000653251
AL356274.2	-1.64895	0.0325398
MYOG	-1.65112	0.0313814
AC013410.2	-1.66884	1.69953e-05
SEPT3	-1.67907	0.00731673
OR2AT4	-1.68917	0.0292147
AC099487.1	-1.71119	0.039225
DOK3	-1.73022	8.1931e-14
SETP6	-1.74493	0.0287608
CCDC71L	-1.75266	0.00337091
ADAMTS19	-1.77657	0.0376852
AL008721.1	-1.80203	0.0422414
HIST1H4J	-1.80586	0.00226769
DIRC3	-1.80936	0.000403912
AC124784.1	-1.83517	0.0495352
FAM83E	-1.87311	0.0432436
AC040169.2	-1.87535	0.0127668
AC146944.1	-1.88128	0.00458414
PTPRN	-1.89178	1.77228e-14
MAP1LC3A	-1.90193	0.000315849
AL136309.2	-1.93776	0.00861457
SLC25A34	-1.93913	0.039372
CBFA2T3	-1.93981	0.000137186
AC017104.3	-1.94824	0.0146969
TNNI2	-1.98595	5.98927e-07
RNA5-8SN4	-1.99366	0.012734
AC032011.1	-2.0028	3.21395e-06
AC083843.4	-2.00962	0.00517237
CILP	-2.01932	3.89664e-05
AL021807.1	-2.02295	0.00535782
CIART	-2.0312	0.028821
AC098818.2	-2.03484	0.00706539
RPL22P19	-2.05893	0.00517237
AC008556.1	-2.08362	0.0138424
RNVU1-19	-2.15218	2.11615e-08
Novel transcript	-2.15633	0.000566718
AC021087.1	-2.19214	0.0485297
WDR38	-2.25108	0.0470313
SH3TC2-DT	-2.38171	0.0406233
BX284668.2	-2.38215	0.000478614
LINC01068	-2.3832	0.00245567
ENOX1	-2.44165	0.038954
AL121761.2	-2.46486	0.0486034
STOX2	-2.48575	0.0329804
AC110048.1	-2.49154	0.0204147
LINC02395	-2.49575	0.00386428
FBXO39	-2.54584	0.0233015
AL157834.1	-2.57284	0.0436945
PLA2G12AP1	-2.58987	0.0448545
AF015720.1	-2.65668	0.0451497
Novel transcript	-2.7517	0.0420239
AC021534.1	-2.91082	0.00175885
RNU1-2	-3.1209	0.00173084
AC010886.1	-3.15012	0.000177996
MYMK	-3.63257	0.00287791
