# Supplementary material for: SLC-0111, an inhibitor of carbonic anhydrase IX, attenuates hepatoblastoma cell viability and migration
Source: Front Oncol. 2023 Jan 26;13:1118268. doi: 10.3389/fonc.2023.1118268 (PMC9909558; doi:10.3389/fonc.2023.1118268)
Supplement: Supplementary file 4 [file Table_2.xlsx]

## Sheet: Sheet1
25 most downregulated and the 25 most upregulated differentially expressed genes in RNA sequencing analysis performed for cells grown under normoxic or hypoxic conditions
Gene symbol	chr	start	end	RNA type	logFC	Adj.p-value
AL355483.2	1	53288023	53289706	lncRNA	-4.61784	0.00703133979194056
RNU6-260P	5	157809097	157809204	pseudogene	-4.28991	0.0432473549495129
AP006285.1	11	1688296	1689056	lncRNA	-4.21725	0.0476673889108569
RFX6	6	116877211	116932163	protein coding	-4.15129	0.0499488144650579
ACOT12	5	81330004	81394179	protein coding	-3.66862	0.00104218497894667
ADRA2A	10	111077162	111080907	protein coding	-3.5233	2.12336001336294e-05
AC109992.2	3	142465314	142472337	lncRNA	-3.29495	0.00458966269267902
RPL23AP95	7	103152006	103152325	pseudogene	-3.2892	0.010019499834272
HS6ST1P1	1	21428302	21429536	pseudogene	-3.28771	0.00480945158943082
AL355483.3	1	53304535	53307462	lncRNA	-3.28546	6.56847345245691e-06
AL162274.3	10	131996737	131999846	lncRNA	-3.23037	0.00092542867409307
AL034374.1	6	53350157	53350705	lncRNA	-3.14882	0.0159280884579178
RNU6-597P	14	63618042	63618144	pseudogene	-3.13618	0.0109100466155225
AC010198.2	12	30795457	30879268	lncRNA	-3.12501	0.0432273620974769
HAS3	16	69105563	69118719	protein coding	-3.1027	2.15664962921514e-53
AC019181.1	2	164687286	164687596	lncRNA	-3.07365	0.0239579720634656
ARX	X	25003693	25016420	protein coding	-2.99734	0.00476064588529125
RPTN	1	152153594	152159228	protein coding	-2.93917	0.0357157822622136
MT-TH	MT	12137	12206	lncRNA	-2.86851	0.0354252594769626
PCA3	9	76691979	76863307	protein coding	-2.83972	1.8887119146312e-08
AC131097.2	2	241893984	241902551	lncRNA	-2.81645	1.23164387844492e-07
AC092941.1	3	187997421	188003990	lncRNA	-2.7891	0.000135482035266199
SNORD111B	16	70529508	70529588	lncRNA	-2.77843	0.00211454197264641
AL513327.2	1	33350351	33363245	lncRNA	-2.74489	0.0463625956184757
CRYZL2P	1	178006135	178037950	pseudogene	-2.7008	0.0193261371475846
LEFTY2	1	225936597	225941489	protein coding	5.70868	0.00199873739340486
FHAD1	1	15247271	15400283	protein coding	5.77444	3.13985695982231e-31
FAM180A	7	135728347	135748846	protein coding	5.80957	0.000103070925064074
GGT8P	2	91775943	91781169	pseudogene	5.82307	0.000119757040806877
AP002852.1	8	102528739	102538668	lncRNA	5.88403	7.30494363725363e-06
TSEN15P1	17	17456426	17457259	pseudogene	5.95792	2.55871924145664e-05
RNF186	1	19814028	19815278	protein coding	6.00311	3.46142676449504e-24
COX4I2	20	31637887	31645006	protein coding	6.28776	1.2115620408347e-07
FGD5	3	14810852	14934565	protein coding	6.30447	1.78469726169256e-229
AF064858.1	21	38988706	39006153	lncRNA	6.5466	2.6741032683814e-09
CLEC4C	12	7729414	7751605	protein coding	6.69783	8.64029552219059e-27
AP000851.2	11	102681309	102683913	lncRNA	6.70721	7.04004102567484e-27
AF064858.2	21	39028535	39029128	lncRNA	6.71297	6.11855872526415e-66
AC087591.1	3	14791533	14793504	lncRNA	6.7208	2.28381453036351e-77
DNAJB13	11	73950318	73970366	protein coding	6.74391	8.40740127620605e-59
CD300A	17	74466398	74484796	protein coding	7.05792	6.29449489541693e-36
PLA2G4D	15	42067008	42094554	protein coding	7.33401	2.86339845309696e-26
ERBB4	2	211375716	212538841	protein coding	7.8531	2.10021218857472e-106
HLA-V	6	29790953	29797811	pseudogene	7.90032	7.69275771336979e-19
KRTAP5-8	11	71538024	71539207	protein coding	8.01427	1.50194359438358e-28
PNCK	X	153669729	153689010	protein coding	8.52221	0
STC1	8	23841914	23854807	protein coding	8.77096	1.57759897839034e-169
AQP10	1	154321089	154325325	protein coding	9.27932	4.08068038555145e-256
CA9	9	35673855	35681159	protein coding	9.69712	0
GABRA2	4	46248426	46475230	protein coding	9.94628	1.21187675412946e-210
