# Supplementary material for: SLC-0111, an inhibitor of carbonic anhydrase IX, attenuates hepatoblastoma cell viability and migration
Source: Front Oncol. 2023 Jan 26;13:1118268. doi: 10.3389/fonc.2023.1118268 (PMC9909558; doi:10.3389/fonc.2023.1118268)
Supplement: Supplementary file 5 [file Table_3.xlsx]

## Sheet: shared genes detailed
	total	gene ID
hypoxia downregulated AND normoxia downregulated	15	KIF26A
		EFNA5
		ZDHHC1
		CCL22
		SH3TC2
		FOXJ1
		AMH
		WDR72
		MATN1
		TSSK5P
		PRRT1
		AL021807.1
		RSPO3
		ARHGAP23
		IRS3P
hypoxia downregulated AND normoxia upregulated	1	HTR7P1
hypoxia upregulated AND normoxia upregulated	60	TSPAN32
		LDHD
		MS4A10
		UNC5B
		AKR1B10
		COL1A1
		LAIR2
		ST3GAL1
		SLC22A7
		AF131216.3
		C3
		STAB1
		UBA7
		KRT16P1
		GCOM1
		HNF4A-AS1
		CTSE
		PCK2
		COMP
		AC007277.1
		CYP1A1
		AL845331.2
		ERICH4
		FLNC
		ASNS
		AKNA
		KIAA1755
		PADI2
		INHBE
		IGHV3-22
		NR1I3
		MT1G
		PGLYRP2
		BEND6
		SEMA3G
		GUCY2EP
		AC008537.2
		ANGPTL2
		PDLIM3
		OTC
		LGSN
		TMEM169
		NINJ2
		AC008760.2
		WDR78
		ANKRD1
		SERPINC1
		G0S2
		SEMA3B
		SLC7A11
		MT1X
		ULBP1
		MT2A
		SULT1B1
		AC009139.1
		MYBPC2
		CHAC1
		DUSP8
		CDHR2
		FLNC-AS1

## Sheet: shared genes
	total	gene ID
DEGs in hypoxia AND DEGs in normoxia	76	TSPAN32
		KIF26A
		EFNA5
		ZDHHC1
		LDHD
		MS4A10
		UNC5B
		CCL22
		AKR1B10
		SH3TC2
		COL1A1
		LAIR2
		SLC22A7
		ST3GAL1
		FOXJ1
		AF131216.3
		C3
		HTR7P1
		STAB1
		UBA7
		KRT16P1
		GCOM1
		AMH
		HNF4A-AS1
		CTSE
		PCK2
		WDR72
		COMP
		AC007277.1
		CYP1A1
		AL845331.2
		ERICH4
		FLNC
		ASNS
		AKNA
		MATN1
		KIAA1755
		PADI2
		INHBE
		IGHV3-22
		NR1I3
		MT1G
		PGLYRP2
		BEND6
		SEMA3G
		GUCY2EP
		AC008537.2
		ANGPTL2
		TSSK5P
		PRRT1
		AL021807.1
		PDLIM3
		OTC
		LGSN
		TMEM169
		NINJ2
		AC008760.2
		WDR78
		RSPO3
		ANKRD1
		SERPINC1
		G0S2
		SEMA3B
		SLC7A11
		ULBP1
		MT1X
		MT2A
		SULT1B1
		ARHGAP23
		AC009139.1
		MYBPC2
		IRS3P
		CHAC1
		DUSP8
		CDHR2
		FLNC-AS1
